# Supplementary material for: Phenotypic Characterization, Genetic Diversity Assessment in 6,778 Accessions of Barley (Hordeum vulgare L. ssp. vulgare) Germplasm Conserved in National Genebank of India and Development of a Core Set
Source: Front Plant Sci. 2022 Feb 24;13:771920. doi: 10.3389/fpls.2022.771920 (PMC8913045; doi:10.3389/fpls.2022.771920)
Supplement: Supplementary file 9 [file Table_2.XLSX]

## Sheet: INGB core set
S. no	National id	Source Country	State_India	Biological status	Growth Class	Growth Habit	Early Plant Vigour	Spike row	Awn type	Spike Density	Grain Type	Grain Pericarp Colour	Lodging Tendency	Days to Physiological Maturity	Days to Spike Emergence	No. of Grains/spike	Hundred Grain Weight (g)	Plant Height (cm)	Spike Length (cm)	Spikelet triplet groups/spike	Grain Yield per metre row (g)
1	EC0050666	USA		Landrace	Winter	Prostrate	Intermediate	Six row	Awned	Dense	Hulled	White	Nil	142.17	117.61	59.21	3.14	105.81	9.44	24.24	72.47
2	EC0050677	USA		Landrace	Winter	Prostrate	Good	Six row	Awned	Dense	Hulled	White	Nil	145.17	117.61	52.88	3.16	106.74	8.51	18.91	82.47
3	EC0105938	Unknown		Unknown	Facultative	Prostrate	Good	Six row	Awned	Dense	Hulless	White	High	141.57	104.61	33.08	2.12	119.14	6.67	21.04	128.07
4	EC0177235	Syrian Arab Republic		Landrace	Winter	Prostrate	Intermediate	Two row	Awned	Intermediate	Hulled	Black	Nil	131.77	117.61	21.35	2.72	75.84	9.21	20.91	62.18
5	EC0177247	Syrian Arab Republic		Landrace	Winter	Prostrate	Good	Two row	Awned	Intermediate	Hulled	White	Nil	130.77	108.61	22.68	4.05	90.38	9.04	23.57	73.61
6	EC0177253	Syrian Arab Republic		Landrace	Winter	Prostrate	Good	Two row	Awned	Dense	Hulled	Black	Nil	130.77	108.61	28.35	4.74	100.81	9.37	27.57	140.76
7	EC0177255	Syrian Arab Republic		Landrace	Winter	Prostrate	Intermediate	Two row	Awned	Dense	Hulled	White	Nil	130.77	104.61	31.35	6.04	104.41	11.21	29.57	152.18
8	EC0177258	Syrian Arab Republic		Landrace	Facultative	Prostrate	Good	Two row	Awned	Dense	Hulled	White	Medium	130.77	94.61	26.01	6.21	118.58	10.21	26.24	166.47
9	EC0177259	Syrian Arab Republic		Landrace	Facultative	Prostrate	Good	Two row	Awned	Intermediate	Hulled	Black	Low	130.77	104.61	26.01	5.25	107.51	9.54	23.57	165.04
10	EC0177261	Syrian Arab Republic		Landrace	Facultative	Prostrate	Good	Two row	Awned	Intermediate	Hulled	White	Nil	135.77	104.61	47.68	3.26	114.71	9.31	21.57	137.9
11	EC0177263	Syrian Arab Republic		Landrace	Facultative	Prostrate	Good	Two row	Awned	Dense	Hulled	White	Nil	135.77	101.61	21.01	5.81	85.61	9.54	24.24	106.47
12	EC0328930	Syrian Arab Republic		Elite Line	Spring	Prostrate	Poor	Six row	Awned	Lax	Hulless	White	Nil	137.37	88.82	49.48	4.06	92.03	9.34	23.84	63.69
13	EC0328933	Syrian Arab Republic		Breeding Line	Spring	Prostrate	Good	Two row	Awned	Lax	Hulless	White	Nil	126.37	88.82	19.81	4.58	90.7	8.26	24.51	18.43
14	EC0328951	Syrian Arab Republic		Elite Line	Spring	Semi-prostrate	Good	Two row	Awned	Lax	Hulled	White	Nil	118.37	94.61	34.15	4.46	97.96	7.64	33.17	169.75
15	EC0328962	Syrian Arab Republic		Breeding Line	Spring	Erect	Good	Two row	Awned	Lax	Hulled	White	Nil	116.37	81.82	19.48	3.49	118.7	8.84	30.51	128.16
16	EC0328964	Syrian Arab Republic		Breeding Line	Spring	Semi-prostrate	Intermediate	Two row	Awned	Lax	Hulled	White	Low	127.37	99.42	23.95	3.52	167.4	9.81	29.44	61.85
17	EC0328966	Syrian Arab Republic		Elite Line	Spring	Semi-prostrate	Good	Two row	Awned	Intermediate	Hulled	White	Low	118.37	81.82	17.48	4.63	95.7	7.84	21.17	-37.63
18	EC0328980	Syrian Arab Republic		Breeding Line	Spring	Semi-prostrate	Good	Six row	Awned	Lax	Hulled	Black	Low	121.37	88.81	17.81	2.05	144.36	10.17	29.84	97.37
19	EC0328982	Syrian Arab Republic		Breeding Line	Spring	Semi-prostrate	Good	Six row	Awned	Lax	Hulled	Black	Medium	135.77	106.62	57.21	5.52	134.08	9.11	25.44	129.72
20	EC0329011	Syrian Arab Republic		Unknown	Spring	Semi-prostrate	Good	Two row	Awned	Dense	Hulled	White	High	116.37	81.82	28.15	4.45	97.7	10.84	29.84	126.85
21	EC0329015	Syrian Arab Republic		Elite Line	Spring	Semi-prostrate	Good	Two row	Awned	Intermediate	Hulled	Black	High	139.37	105.61	26.15	5.16	114.63	7.97	23.84	20.28
22	EC0329026	Syrian Arab Republic		Unknown	Spring	Erect	Good	Six row	Awned	Dense	Hulled	White	Nil	134.37	81.82	63.48	4.31	126.7	10.67	25.17	252.37
23	EC0329031	Syrian Arab Republic		Elite Line	Spring	Semi-prostrate	Good	Six row	Awned	Lax	Hulless	White	Nil	139.37	110.61	66.81	2.68	101.63	5.31	29.84	57.65
24	EC0329033	Syrian Arab Republic		Elite Line	Spring	Semi-prostrate	Good	Two row	Awned	Lax	Hulled	White	Medium	133.37	105.62	27.48	6.27	96.63	9.81	30.51	187.91
25	EC0329034	Syrian Arab Republic		Unknown	Spring	Erect	Good	Six row	Awned	Lax	Hulled	White	Low	137.37	99.82	62.48	3.33	105.03	5.67	27.84	29.48
26	EC0329035	Syrian Arab Republic		Elite Line	Spring	Semi-prostrate	Good	Six row	Awned	Lax	Hulless	Purple	Nil	139.37	108.62	49.81	2.72	118.3	7.81	24.51	68.17
27	EC0339572	Syrian Arab Republic		Landrace	Facultative	Semi-prostrate	Good	Six row	Awned	Dense	Hulled	White	Low	135.77	104.61	50.68	5.14	114.38	8.21	16.91	226.47
28	EC0345873	Canada		Unknown	Spring	Semi-prostrate	Intermediate	Six row	Awned	Intermediate	Hulless	Purple	Medium	130.17	86.62	40.55	3.11	117.54	6.81	16.91	69.61
29	EC0362162	USA		Landrace	Winter	Semi-prostrate	Good	Six row	Awnleted	Dense	Hulless	White	Low	144.57	112.22	36.55	2.47	95.62	6.79	18.57	74.76
30	EC0362232	USA		Unknown	Spring	Semi-prostrate	Intermediate	Six row	Awned	Dense	Hulless	Blue	Medium	130.57	90.61	18.58	4.37	119.3	6.07	16.04	88.07
31	EC0362267	USA		Landrace	Spring	Prostrate	Good	Six row	Awned	Dense	Hulless	White	Low	119.57	57.22	16.21	3.78	104.52	6.46	12.57	67.61
32	EC0380987	Canada		Unknown	Spring	Semi-prostrate	Good	Six row	Awned	Dense	Hulled	White	Nil	131.17	90.61	19.88	4.57	128.84	9.84	24.24	52.47
33	EC0408420	Syrian Arab Republic		Elite Line	Spring	Prostrate	Poor	Six row	Awned	Intermediate	Hulled	White	Nil	131.77	95.22	30.55	2.4	86	7.08	17.84	43.61
34	EC0408438	Syrian Arab Republic		Elite Line	Winter	Prostrate	Poor	Two row	Awned	Dense	Hulled	White	Nil	138.77	120.22	20.05	3.38	76.24	8.58	24.51	46.33
35	EC0450387	Syrian Arab Republic		Landrace	Spring	Semi-prostrate	Intermediate	Six row	Awned	Intermediate	hulless	White	Nil	132.57	88.22	66.55	4.46	97.82	9.13	23.91	143.33
36	EC0450398	Syrian Arab Republic		Breeding Line	Spring	Prostrate	Good	Six row	Awnleted	Dense	Hulled	White	Nil	144.57	112.22	39.21	3.66	111.12	10.39	19.24	120.47
37	EC0473769	Unknown		Breeding Line	Spring	Semi-prostrate	Good	Two row	Awned	Lax	Hulled	White	Nil	135.77	94.62	21.21	5.05	130.74	8.95	27.44	205.77
38	EC0478939	Syrian Arab Republic		Breeding Line	Spring	Erect	Good	Six row	Awned	Lax	Hulled	White	Nil	127.77	94.62	41.88	3.12	124.08	7.95	20.11	217.35
39	EC0481703	USA		Landrace	Spring	Semi-prostrate	Good	Two row	Awned	Intermediate	Hulless	White	Nil	131.77	95.22	23.88	5.06	117.5	10.08	26.51	83.61
40	EC0481705	USA		Landrace	Spring	Semi-prostrate	Good	Two row	Scurs	Intermediate	Hulless	White	Nil	131.77	95.21	18.88	3.78	135.67	10.98	27.17	69.33
41	EC0481708	USA		Landrace	Spring	Semi-prostrate	Good	Two row	Awned	Dense	Hulless	White	High	117.77	76.22	27.21	4.6	117.04	7.75	29.17	48.21
42	EC0481711	USA		Landrace	Spring	Semi-prostrate	Good	Two row	Awned	Dense	Hulless	White	Nil	137.57	87.42	31.01	3.62	128.99	6.28	20.11	150.47
43	EC0481712	USA		Landrace	Spring	Semi-prostrate	Good	Two row	Awned	Dense	Hulless	White	Nil	137.57	95.42	16.01	5.16	124.79	6.95	23.44	110.47
44	EC0481713	USA		Landrace	Spring	Semi-prostrate	Good	Two row	Awned	Dense	Hulless	White	Nil	137.57	95.42	16.35	4.53	121.52	6.78	26.77	91.9
45	EC0492129	Syrian Arab Republic		Breeding Line	Winter	Prostrate	Good	Two row	Awned	Intermediate	Hulled	Black	Nil	139.57	120.22	22.88	4.08	126.18	6.43	18.57	46.76
46	EC0492138	Syrian Arab Republic		Landrace	Spring	Prostrate	Good	Two row	Awned	Intermediate	Hulled	White	High	140.57	107.42	13.35	4.01	116.49	8.51	23.44	131.9
47	EC0492140	Syrian Arab Republic		Landrace	Spring	Prostrate	Intermediate	Two row	Awned	Intermediate	Hulled	White	Low	137.57	120.22	14.21	4.77	100.95	8.36	22.57	63.33
48	EC0492141	Syrian Arab Republic		Landrace	Spring	Prostrate	Good	Two row	Awned	Dense	Hulled	White	High	142.57	107.42	17.68	5.34	107.06	7.78	23.44	156.18
49	EC0492154	Syrian Arab Republic		Landrace	Spring	Prostrate	Good	Two row	Awned	Dense	Hulled	White	Nil	133.57	95.42	30.68	5.17	126.66	10.11	33.44	159.04
50	EC0492161	Syrian Arab Republic		Landrace	Spring	Prostrate	Good	Six row	Awned	Intermediate	Hulled	White	Low	143.57	107.42	33.68	4.67	126.26	8.78	20.77	124.76
51	EC0492168	Syrian Arab Republic		Landrace	Spring	Prostrate	Good	Six row	Awned	Intermediate	Hulled	White	Nil	147.57	120.42	47.68	5.03	130.72	7.11	20.11	104.76
52	EC0492169	Syrian Arab Republic		Landrace	Spring	Semi-prostrate	Intermediate	Six row	Awned	Intermediate	Hulled	White	Nil	141.57	120.22	28.21	3.63	111.88	7.29	15.91	86.18
53	EC0492187	Syrian Arab Republic		Landrace	Spring	Prostrate	Good	Six row	Awned	Dense	Hulled	White	High	128.57	91.42	59.35	4.79	121.56	7.05	21.44	144.76
54	EC0492198	Syrian Arab Republic		Landrace	Facultative	Prostrate	Good	Two row	Awned	Dense	Hulled	White	Low	144.57	120.22	17.21	4.47	111.12	9.43	20.57	121.9
55	EC0492207	Syrian Arab Republic		Landrace	Spring	Prostrate	Good	Six row	Awned	Dense	Hulled	White	Medium	135.57	87.42	50.01	4.59	128.96	8.61	24.77	133.33
56	EC0492218	Syrian Arab Republic		Landrace	Spring	Prostrate	Good	Two row	Awned	Dense	Hulled	White	Nil	138.57	107.42	51.68	5	113.86	6.28	22.77	116.18
57	EC0492225	Syrian Arab Republic		Landrace	Spring	Prostrate	Good	Six row	Awned	Intermediate	Hulled	White	High	140.57	111.42	49.01	5.42	135.59	7.61	20.11	121.9
58	EC0492230	Syrian Arab Republic		Landrace	Spring	Prostrate	Good	Two row	Awned	Intermediate	Hulled	White	Medium	140.57	85.42	22.01	4.99	114.62	9.45	27.44	99.04
59	EC0492241	Syrian Arab Republic		Landrace	Facultative	Prostrate	Good	Six row	Awned	Intermediate	Hulled	White	Nil	144.57	124.22	38.21	4.81	113.22	7.79	15.91	84.76
60	EC0492249	Syrian Arab Republic		Landrace	Spring	Prostrate	Poor	Six row	Awned	Dense	Hulled	White	High	145.57	120.42	52.35	3.75	109.99	8.11	24.11	66.18
61	EC0492252	Syrian Arab Republic		Landrace	Spring	Semi-prostrate	Intermediate	Two row	Awned	Intermediate	Hulled	White	Medium	123.57	76.42	14.68	5.04	106.26	8.61	22.11	81.9
62	EC0492255	Syrian Arab Republic		Landrace	Winter	Prostrate	Poor	Two row	Awned	Intermediate	Hulled	White	High	152.57	120.42	35.01	3.16	71.29	6.45	16.11	54.4
63	EC0492262	Syrian Arab Republic		Landrace	Facultative	Semi-prostrate	Poor	Two row	Awned	Intermediate	Hulled	White	High	152.57	126.41	14.35	2.79	76.92	7.61	22.77	56.9
64	EC0492264	Syrian Arab Republic		Landrace	Spring	Prostrate	Intermediate	Six row	Awned	Intermediate	Hulled	White	High	140.57	95.42	32.35	4.72	106.89	6.61	21.77	123.33
65	EC0492272	Syrian Arab Republic		Landrace	Spring	Prostrate	Intermediate	Two row	Awned	Intermediate	Hulled	White	High	126.57	85.42	20.35	5.15	119.66	8.95	23.44	99.04
66	EC0492276	Syrian Arab Republic		Landrace	Spring	Prostrate	Intermediate	Six row	Awned	Dense	Hulled	White	Medium	142.57	111.41	57.35	3.38	108.06	6.28	24.77	71.9
67	EC0492284	Syrian Arab Republic		Landrace	Facultative	Prostrate	Good	Six row	Awned	Dense	Hulled	White	High	150.57	120.22	47.21	4.18	118.18	6.76	18.57	111.9
68	EC0492287	Syrian Arab Republic		Landrace	Spring	Prostrate	Good	Six row	Awned	Dense	Hulled	White	Low	143.57	111.42	47.35	4.73	111.02	7.95	23.44	63.33
69	EC0492291	Syrian Arab Republic		Landrace	Spring	Semi-prostrate	Good	Six row	Awned	Dense	Hulless	Blue	High	123.57	76.42	47.85	4.61	85.32	6.03	23.77	96.18
70	EC0492294	Syrian Arab Republic		Landrace	Spring	Semi-prostrate	Good	Six row	Awned	Dense	Hulless	Black	Medium	127.57	87.22	58.55	3.09	128.22	9.13	23.91	69.04
71	EC0492301	Syrian Arab Republic		Landrace	Spring	Prostrate	Good	Six row	Awnless	Dense	Hulled	White	Nil	147.57	107.42	69.35	2.15	121.16	4.61	29.44	107.61
72	EC0492304	Syrian Arab Republic		Landrace	Spring	Semi-prostrate	Good	Two row	Awned	Dense	Hulled	White	Low	125.57	87.42	16.01	4.95	117.52	8.11	22.11	147.61
73	EC0492305	Syrian Arab Republic		Landrace	Spring	Semi-prostrate	Good	Two row	Awned	Intermediate	Hulled	White	High	137.57	85.42	20.35	4.68	120.29	9.55	26.11	161.9
74	EC0492319	Syrian Arab Republic		Landrace	Spring	Prostrate	Good	Two row	Awned	Intermediate	Hulled	Black	Medium	140.57	107.42	23.68	5.17	115.86	8.45	26.11	147.61
75	EC0492331	Syrian Arab Republic		Breeding Line	Winter	Prostrate	Intermediate	Two row	Awned	Intermediate	Hulled	White	Nil	148.57	125.22	20.88	4.16	109.32	10.79	28.57	65.04
76	EC0492339	Syrian Arab Republic		Landrace	Spring	Semi-prostrate	Intermediate	Two row	Awned	Intermediate	Hulled	White	High	129.57	87.42	16.35	3.56	115.06	8.28	24.11	123.33
77	EC0492340	Syrian Arab Republic		Landrace	Spring	Prostrate	Good	Two row	Awned	Dense	Hulled	White	Medium	138.57	91.22	13.55	4.63	109.65	10.09	12.57	166.18
78	EC0492341	Syrian Arab Republic		Landrace	Winter	Prostrate	Good	Two row	Awned	Intermediate	Hulled	White	Low	145.57	120.41	22.01	4.71	105.12	9.45	26.11	70.47
79	EC0492347	Syrian Arab Republic		Landrace	Spring	Semi-prostrate	Good	Six row	Awned	Intermediate	Hulled	White	Nil	145.57	120.42	41.68	4.75	126.39	8.61	22.11	133.33
80	EC0492349	Syrian Arab Republic		Landrace	Spring	Semi-prostrate	Good	Six row	Awned	Dense	Hulled	White	Low	140.57	107.42	54.01	3.15	112.36	7.95	22.11	139.04
81	EC0492350	Syrian Arab Republic		Landrace	Spring	Semi-prostrate	Good	Six row	Awned	Dense	Hulless	White	High	128.57	91.42	19.35	3.09	106.26	4.45	15.44	83.33
82	EC0492365	Syrian Arab Republic		Landrace	Spring	Semi-prostrate	Good	Two row	Awned	Intermediate	Hulled	White	Low	123.57	88.22	66.21	3.22	121.55	11.13	25.91	123.33
83	EC0492382	Syrian Arab Republic		Landrace	Spring	Prostrate	Good	Six row	Awned	Intermediate	Hulled	Black	Nil	138.57	104.22	21.55	4.95	125.88	10.13	27.24	181.9
84	EC0492389	Syrian Arab Republic		Landrace	Spring	Prostrate	Good	Six row	Awned	Intermediate	Hulled	Black	Medium	139.57	121.22	58.21	3.5	126.22	9.63	24.57	103.33
85	EC0492397	Syrian Arab Republic		Landrace	Spring	Semi-prostrate	Good	Six row	Awned	Dense	Hulled	White	Medium	145.57	112.22	33.55	5.77	84.02	5.79	22.57	69.04
86	EC0492405	Syrian Arab Republic		Landrace	Spring	Semi-prostrate	Good	Two row	Awned	Intermediate	Hulled	White	Low	140.57	96.22	25.05	5.16	116.45	10.56	30.57	124.76
87	EC0492406	Syrian Arab Republic		Landrace	Spring	Semi-prostrate	Good	Six row	Awned	Intermediate	Hulled	Purple	High	140.57	108.22	36.88	4.01	116.32	5.96	15.91	129.04
88	EC0501046	USA		Landrace	Spring	Semi-prostrate	Good	Six row	Elevated hoods	Dense	Hulled	White	Nil	135.57	98.22	32.21	5.4	122.85	8.79	19.24	100.47
89	EC0507772	Canada		Landrace	Spring	Semi-prostrate	Good	Two row	Awned	Intermediate	Hulless	White	Nil	135.57	96.22	19.21	3.96	114.05	9.79	28.57	179.04
90	EC0520242	Eritrea		Landrace	Spring	Semi-prostrate	Poor	Two row	Awned	Intermediate	Hulled	White	Medium	132.57	86.22	20.55	5.89	109.48	9.96	25.24	113.33
91	EC0527044	USA		Landrace	Spring	Semi-prostrate	Poor	Two row	Awned	Intermediate	Hulled	White	Low	145.57	112.22	17.55	4.21	70.68	8.29	22.57	51.9
92	EC0578267	Unknown		Elite Line	Spring	Semi-prostrate	Good	Two row	Awned	Dense	Hulless	Purple	Low	130.77	100.61	32.01	4.06	109.51	9.87	31.24	123.61
93	EC0578269	Unknown		Elite Line	Spring	Semi-prostrate	Intermediate	Six row	Awned	Intermediate	Hulled	White	Low	132.77	100.61	46.68	3.37	112.21	7.37	18.24	172.18
94	EC0578270	Unknown		Elite Line	Spring	Semi-prostrate	Intermediate	Two row	Awned	Intermediate	Hulless	White	Medium	132.77	86.61	24.01	3.77	117.51	10.71	26.24	149.33
95	EC0578272	Unknown		Elite Line	Spring	Semi-prostrate	Good	Two row	Awned	Dense	Hulless	Purple	Nil	135.77	100.61	29.01	4.67	112.41	9.04	29.57	163.61
96	EC0578278	Unknown		Landrace	Spring	Semi-prostrate	Intermediate	Six row	Awned	Dense	Hulless	White	Nil	135.17	117.62	35.55	4.42	123.68	8.51	19.57	69.61
97	EC0578283	Unknown		Unknown	Spring	Prostrate	Good	Six row	Awned	Intermediate	Hulless	Blue	Medium	120.77	84.61	24.68	4.58	100.81	8.21	21.57	137.9
98	EC0578289	Unknown		Unknown	Winter	Prostrate	Poor	Six row	Awned	Dense	Hulless	White	Medium	142.77	117.61	18.68	2.23	79.61	8.37	26.91	55.61
99	EC0578292	Unknown		Unknown	Spring	Semi-prostrate	Intermediate	Irregular	Awned	Intermediate	Hulled	White	Nil	135.77	104.61	31.68	4.58	121.28	12.54	27.91	62.18
100	EC0578298	Unknown		Unknown	Spring	Semi-prostrate	Good	Six row	Awned	Intermediate	Hulless	White	Nil	135.77	117.61	32.35	4.21	117.31	8.87	21.57	62.18
101	EC0578305	Unknown		Unknown	Spring	Semi-prostrate	Good	Six row	Awned	Dense	Hulless	Blue	Low	120.77	82.61	65.68	2.79	118.68	6.21	26.91	80.76
102	EC0578314	Unknown		Unknown	Facultative	Prostrate	Good	Six row	Awnleted	Dense	Hulless	White	Nil	135.77	117.61	47.35	2.51	108.81	8.87	24.91	109.33
103	EC0578315	Unknown		Unknown	Facultative	Prostrate	Good	Six row	Awned	Intermediate	Hulled	White	Low	135.77	117.61	34.68	3.54	117.11	10.21	20.91	112.18
104	EC0578318	Unknown		Unknown	Facultative	Semi-prostrate	Good	Six row	Awned	Intermediate	Hulled	White	Nil	133.77	108.61	56.35	3.51	120.08	8.87	22.91	146.47
105	EC0578359	Unknown		Unknown	Facultative	Semi-prostrate	Intermediate	Six row	Awned	Dense	Hulless	White	Nil	138.77	117.61	59.35	2.31	119.24	9.14	28.91	117.9
106	EC0578360	Unknown		Unknown	Winter	Semi-prostrate	Good	Six row	Awnleted	Dense	Hulless	White	Nil	142.77	117.61	49.01	2.04	117.68	9.14	28.24	57.33
107	EC0578361	Unknown		Unknown	Spring	Semi-prostrate	Good	Six row	Awnleted	Dense	Hulled	White	Nil	135.77	117.61	64.01	4.23	124.71	7.91	27.57	103.33
108	EC0578369	Unknown		Unknown	Spring	Semi-prostrate	Good	Six row	Awnleted	Dense	Hulless	White	Low	135.77	108.61	38.68	3.08	133.01	8.21	26.24	64.61
109	EC0578371	Unknown		Unknown	Spring	Semi-prostrate	Good	Six row	Awnleted	Intermediate	Hulled	White	High	130.77	100.61	52.35	2.72	119.21	8.47	20.24	123.61
110	EC0578380	Unknown		Unknown	Facultative	Semi-prostrate	Good	Six row	Awned	Dense	Hulless	White	Nil	138.77	117.61	18.68	2.31	125.54	8.44	21.57	100.76
111	EC0578389	Unknown		Unknown	Spring	Semi-prostrate	Good	Six row	Sessile hoods	Dense	Hulless	White	Nil	130.77	100.61	62.68	3.4	135.84	6.87	22.24	80.76
112	EC0578405	Unknown		Unknown	Facultative	Semi-prostrate	Good	Six row	Awned	Dense	Hulled	White	Nil	135.77	104.61	58.01	3.89	142.88	7.87	31.57	135.04
113	EC0578406	Unknown		Unknown	Facultative	Erect	Good	Six row	Awned	Dense	Hulled	White	Nil	135.57	104.82	26.55	3.32	126.17	9.98	31.04	83.24
114	EC0578431	Unknown		Unknown	Spring	Semi-prostrate	Intermediate	Six row	Awned	Intermediate	Hulled	White	Medium	140.57	117.82	61.55	2.22	106.37	9.48	27.37	71.81
115	EC0578437	Unknown		Unknown	Spring	Semi-prostrate	Intermediate	Six row	Awnleted	Intermediate	Hulled	White	Low	137.57	108.82	70.55	4.03	121.57	7.15	32.37	118.96
116	EC0578442	Unknown		Unknown	Winter	Semi-prostrate	Intermediate	Six row	Awnleted	Dense	Hulless	White	Medium	135.57	117.81	35.21	2.82	119.47	7.98	30.37	26.1
117	EC0578447	Unknown		Unknown	Facultative	Semi-prostrate	Good	Six row	Scurs	Dense	Hulled	White	High	135.57	104.82	71.55	4.13	139.94	8.48	29.71	111.81
118	EC0578454	Unknown		Unknown	Spring	Semi-prostrate	Good	Six row	Awned	Intermediate	Hulless	White	Medium	132.57	104.82	48.21	2.67	116.32	7.48	21.71	53.24
119	EC0578458	Unknown		Unknown	Facultative	Semi-prostrate	Intermediate	Six row	Awnleted	Dense	Hulled	White	Low	137.57	104.82	62.55	4.46	132.04	7.48	33.04	148.96
120	EC0578460	Unknown		Unknown	Facultative	Semi-prostrate	Intermediate	Six row	Elevated hoods	Dense	Hulless	White	Nil	140.57	104.82	45.21	4.29	127.67	8.98	27.71	74.67
121	EC0578465	Unknown		Unknown	Facultative	Semi-prostrate	Good	Six row	Awnleted	Dense	Hulled	White	Medium	134.57	104.82	42.88	4.86	123.64	7.81	35.71	94.67
122	EC0578467	Unknown		Unknown	Facultative	Semi-prostrate	Good	Six row	Awnleted	Intermediate	Hulled	White	High	134.57	104.82	65.55	4.61	139.67	8.48	32.37	133.24
123	EC0578474	Unknown		Unknown	Spring	Semi-prostrate	Good	Six row	Awnleted	Dense	Hulless	White	High	135.57	92.82	30.88	2.5	132.14	6.98	21.71	100.38
124	EC0578494	Unknown		Unknown	Spring	Semi-prostrate	Intermediate	Six row	Scurs	Dense	Hulled	Black	Nil	140.57	117.81	59.55	3.16	129.84	7.55	26.37	107.53
125	EC0578501	Unknown		Unknown	Spring	Semi-prostrate	Intermediate	Six row	Awned	Dense	Hulled	White	Medium	135.57	104.82	40.88	2.42	115.4	8.48	28.04	107.53
126	EC0578504	Unknown		Unknown	Winter	Semi-prostrate	Intermediate	Six row	Awnleted	Intermediate	Hulless	White	Nil	140.57	121.82	49.55	4.6	89.94	9.81	19.04	26.1
127	EC0578515	Unknown		Unknown	Spring	Semi-prostrate	Intermediate	Six row	Awned	Dense	Hulled	White	Low	140.57	117.82	78.21	4.22	141.4	8.48	33.04	88.96
128	EC0578516	Unknown		Unknown	Spring	Semi-prostrate	Intermediate	Six row	Awned	Dense	Hulless	White	Low	134.57	100.82	75.21	2.86	135.64	9.15	29.04	118.96
129	EC0578517	Unknown		Unknown	Spring	Semi-prostrate	Good	Six row	Awnleted	Dense	Hulled	White	Medium	140.57	108.82	73.55	4.89	148.9	7.41	35.04	266.1
130	EC0578520	Unknown		Unknown	Winter	Semi-prostrate	Intermediate	Six row	Scurs	Dense	Hulless	White	Nil	140.57	117.82	21.21	2.9	128.94	7.81	27.04	34.67
131	EC0578521	Unknown		Unknown	Winter	Prostrate	Intermediate	Six row	Awnleted	Dense	Hulless	White	Nil	140.57	117.82	48.88	2.38	62.24	3.95	15.71	48.96
132	EC0578522	Unknown		Unknown	Spring	Semi-prostrate	Good	Six row	Awnleted	Intermediate	Hulled	White	Low	134.57	100.81	70.88	3.88	148.07	10.48	23.37	128.96
133	EC0578527	Unknown		Unknown	Spring	Semi-prostrate	Intermediate	Six row	Awnleted	Dense	Hulless	White	Nil	140.57	117.82	35.55	2.98	138.07	7.58	25.71	37.53
134	EC0578531	Unknown		Unknown	Spring	Semi-prostrate	Intermediate	Six row	Awned	Dense	Hulled	White	Nil	140.57	117.81	22.21	4.78	140.6	7.48	22.37	54.67
135	EC0578532	Unknown		Unknown	Spring	Semi-prostrate	Good	Six row	Awnleted	Dense	Hulless	White	Nil	140.57	117.82	30.21	4.45	144.74	9.75	32.37	97.53
136	EC0578535	Unknown		Unknown	Spring	Semi-prostrate	Intermediate	Six row	Scurs	Intermediate	Hulled	Black	Nil	137.57	108.81	69.88	3.15	139.24	11.31	30.37	100.38
137	EC0578536	Unknown		Unknown	Spring	Semi-prostrate	Good	Six row	Awnleted	Dense	Hulless	White	Nil	140.57	117.81	72.88	1.63	146.5	7.31	27.71	57.53
138	EC0578541	Unknown		Unknown	Spring	Semi-prostrate	Good	Six row	Awned	Intermediate	Hulled	Black	Nil	140.57	117.81	61.55	2.91	136.54	8.65	24.37	138.96
139	EC0578571	Unknown		Unknown	Spring	Erect	Intermediate	Six row	Awned	Dense	Hulless	White	Nil	133.57	92.81	18.21	5.38	117.7	8.15	25.71	83.24
140	EC0578579	Unknown		Unknown	Spring	Semi-prostrate	Good	Six row	Awned	Intermediate	Hulless	White	Low	135.57	100.82	64.88	3.62	127.84	9.28	23.71	80.38
141	EC0578581	Unknown		Unknown	Spring	Prostrate	Good	Six row	Awned	Intermediate	Hulled	White	High	135.57	100.82	65.55	3.15	124.47	9.65	25.04	210.38
142	EC0578586	Unknown		Unknown	Spring	Semi-prostrate	Good	Six row	Awned	Dense	Hulled	White	Medium	132.57	100.82	67.88	3.68	117.24	9.68	25.71	137.53
143	EC0578594	Unknown		Unknown	Spring	Semi-prostrate	Good	Six row	Awned	Dense	Hulless	White	High	120.17	92.62	40.21	3.78	138.14	6.51	19.57	121.04
144	EC0578609	Unknown		Unknown	Spring	Semi-prostrate	Poor	Six row	Awned	Dense	Hulless	White	High	133.17	100.62	77.55	3.14	127.11	8.74	27.57	109.61
145	EC0578619	Unknown		Unknown	Spring	Semi-prostrate	Good	Six row	Sessile hoods	Dense	Hulless	White	Nil	128.17	92.62	15.21	4.28	128.24	7.01	21.57	75.33
146	EC0578627	Unknown		Unknown	Spring	Prostrate	Intermediate	Six row	Awned	Intermediate	Hulled	White	Low	127.17	84.61	33.88	5.08	118.04	6.67	12.91	161.04
147	EC0578628	Unknown		Unknown	Spring	Semi-prostrate	Intermediate	Six row	Awned	Intermediate	Hulled	White	Low	130.17	88.61	17.88	5.67	118.31	10.24	23.57	143.9
148	EC0578631	Unknown		Unknown	Spring	Semi-prostrate	Good	Two row	Awned	Dense	Hulled	Black	Nil	130.17	92.61	50.55	3.29	117.28	7.01	21.57	92.47
149	EC0578633	Unknown		Unknown	Spring	Semi-prostrate	Intermediate	Six row	Awned	Dense	Hulled	White	High	130.17	92.62	34.21	2.59	128.24	6.84	26.91	198.18
150	EC0578644	Unknown		Elite Line	Spring	Semi-prostrate	Poor	Six row	Awned	Intermediate	Hulled	White	Low	133.17	70.61	49.55	3.97	100.78	9.64	22.24	50.33
151	EC0578669	Unknown		Unknown	Spring	Prostrate	Good	Six row	Awned	Dense	Hulled	Black	Low	138.17	117.62	54.21	3.62	119.08	8.61	20.91	79.61
152	EC0578679	Unknown		Landrace	Facultative	Prostrate	Good	Six row	Awned	Dense	Hulled	White	Nil	145.17	117.61	48.55	2.72	98.58	8.01	20.24	83.9
153	EC0578681	Unknown		Landrace	Spring	Prostrate	Good	Two row	Awned	Dense	Hulled	Black	Low	135.17	100.62	27.55	5.33	111.58	11.51	29.57	192.47
154	EC0578684	Unknown		Landrace	Spring	Semi-prostrate	Good	Six row	Elevated hoods	Dense	Hulless	Black	Medium	135.17	104.62	32.88	4.09	129.11	6.34	21.57	101.04
155	EC0578688	Unknown		Landrace	Winter	Prostrate	Poor	Six row	Awned	Dense	Hulled	White	Nil	137.17	104.62	56.55	3.41	115.98	9.17	23.57	76.76
156	EC0578694	Unknown		Landrace	Spring	Semi-prostrate	Good	Six row	Awned	Intermediate	Hulless	Blue	High	122.17	86.62	37.21	3.78	130.94	7.34	18.24	115.33
157	EC0578703	Unknown		Landrace	Spring	Semi-prostrate	Good	Six row	Awned	Dense	hulled	Black	High	120.17	84.62	49.21	3.62	129.61	9.44	25.24	101.04
158	EC0578707	Unknown		Landrace	Spring	Prostrate	Good	Six row	Awned	Intermediate	Hulled	White	Nil	116.17	84.61	32.88	4.84	161.94	9.27	20.91	135.33
159	EC0578708	Unknown		Landrace	Spring	Prostrate	Good	Six row	Awnleted	Dense	Hulled	White	Low	132.17	100.62	30.21	3.55	107.48	5.17	29.57	66.76
160	EC0578712	Unknown		Landrace	Spring	Semi-prostrate	Good	Six row	Awned	Intermediate	Hulled	White	Low	116.17	53.61	29.21	4.8	103.34	6.74	14.24	179.61
161	EC0578720	Unknown		Landrace	Spring	Erect	Good	Six row	Awned	Dense	Hulled	White	Medium	126.77	85.22	44.55	3.16	89.67	7.51	19.84	136.47
162	EC0578735	Unknown		Landrace	Spring	Semi-prostrate	Intermediate	Six row	Awned	Intermediate	Hulless	White	High	134.77	76.21	34.21	2.68	81.84	9.75	22.51	92.33
163	EC0578741	Unknown		Landrace	Spring	Semi-prostrate	Intermediate	Six row	Awned	Dense	Hulless	White	High	117.77	76.21	27.88	2.34	98.4	8.41	21.84	62.18
164	EC0578743	Unknown		Landrace	Spring	Semi-prostrate	Intermediate	Six row	Awned	Dense	Hulless	Blue	High	118.77	91.21	21.21	5.46	111.7	10.25	26.51	70.76
165	EC0578761	Unknown		Landrace	Spring	Semi-prostrate	Good	Six row	Awned	Dense	Hulless	Red	Low	119.77	91.22	27.55	5.41	134.17	7.08	17.17	136.47
166	EC0578778	Unknown		Landrace	Spring	Prostrate	Intermediate	Six row	Awned	Intermediate	Hulled	White	Nil	139.77	120.21	43.21	4.27	117.24	8.91	19.17	80.76
167	EC0578792	Unknown		Landrace	Spring	Semi-prostrate	Intermediate	Six row	Awned	Intermediate	Hulless	Blue	Nil	121.77	57.22	37.21	4.95	113.87	8.41	20.51	80.76
168	EC0578796	Unknown		Landrace	Spring	Semi-prostrate	Good	Six row	Awned	Intermediate	Hulled	White	Nil	136.77	120.21	53.55	3.64	118.24	9.41	21.84	86.47
169	EC0578820	Unknown		Landrace	Spring	Prostrate	Intermediate	Six row	Awned	Intermediate	Hulled	White	Low	131.77	103.21	76.55	2.47	126.54	10.75	30.51	163.61
170	EC0578826	Unknown		Landrace	Spring	Semi-prostrate	Good	Six row	Awned	Dense	Hulled	White	High	134.77	103.21	62.21	3.27	130.5	6.58	25.17	146.47
171	EC0578828	Unknown		Landrace	Spring	Prostrate	Intermediate	Six row	Awned	Dense	Hulled	White	Low	134.77	103.22	79.88	4.41	142.5	7.75	31.17	123.61
172	EC0578832	Unknown		Landrace	Spring	Semi-prostrate	Intermediate	Six row	Awned	Dense	hulless	White	High	134.77	103.22	77.88	2.98	139.3	9.25	29.17	180.76
173	EC0578833	Unknown		Landrace	Spring	Prostrate	Intermediate	Six row	Awned	Dense	Hulled	White	High	131.77	103.22	64.88	3.61	135.1	10.51	27.84	137.9
174	EC0578834	Unknown		Landrace	Spring	Prostrate	Intermediate	Six row	Awnleted	Intermediate	Hulled	White	High	131.77	103.22	50.88	3.2	139	9.08	21.84	160.76
175	EC0578856	Unknown		Landrace	Spring	Prostrate	Intermediate	Six row	Awned	Dense	Hulless	White	Low	121.77	79.21	45.88	4.14	105.74	8.65	23.84	155.04
176	EC0578864	Unknown		Landrace	Spring	Prostrate	Intermediate	Six row	Awned	Intermediate	Hulless	White	High	128.77	95.22	46.88	3.65	103.1	8.75	17.84	83.61
177	EC0578865	Unknown		Landrace	Spring	Semi-prostrate	Good	Two row	Awned	Dense	Hulless	White	Low	124.77	91.22	21.55	5.39	116.5	8.98	28.51	143.61
178	EC0578866	Unknown		Landrace	Spring	Semi-prostrate	Good	Two row	Awned	Dense	Hulless	White	High	127.77	87.22	28.21	5.01	120.04	9.85	31.17	129.33
179	EC0578869	Unknown		Landrace	Spring	Prostrate	Intermediate	Six row	Awned	Intermediate	Hulless	White	Nil	133.77	107.22	31.55	2.95	96.47	8.08	17.17	57.9
180	EC0578870	Unknown		Landrace	Spring	Prostrate	Poor	Six row	Sessile hoods	Dense	Hulless	White	Nil	133.77	107.21	24.55	3.08	103.3	8.91	25.17	41.33
181	EC0578874	Mexico		Breeding Line	Spring	Erect	Intermediate	Six row	Awned	Lax	Hulled	White	Low	118.37	68.42	54.95	3.07	112.4	10.31	28.77	51.58
182	EC0578928	Syrian Arab Republic		Breeding Line	Spring	Erect	Good	Two row	Awned	Lax	Hulled	White	Medium	127.77	88.62	33.55	2.58	134.08	6.11	14.11	123.14
183	EC0578943	Syrian Arab Republic		Breeding Line	Spring	Erect	Good	Two row	Awned	Lax	Hulled	White	Nil	120.77	94.62	19.21	4.15	94.08	6.11	19.44	42.35
184	EC0578945	Syrian Arab Republic		Breeding Line	Spring	Semi-prostrate	Good	Two row	Awned	Lax	Hulled	White	Medium	120.77	94.62	13.21	3.95	114.08	7.61	20.77	81.56
185	EC0578946	Syrian Arab Republic		Breeding Line	Spring	Erect	Good	Six row	Awned	Dense	Hulled	White	Low	120.77	61.62	21.55	3.79	90.08	4.95	11.44	45.51
186	EC0578947	Syrian Arab Republic		Breeding Line	Spring	Semi-prostrate	Good	Two row	Awned	Lax	Hulled	White	Low	129.77	105.62	13.88	4.89	104.41	6.28	20.11	110.24
187	EC0667354	Syrian Arab Republic		Unknown	Spring	Erect	Good	Six row	Awned	Dense	Hulled	White	Nil	124.57	86.61	30.41	3.91	102.67	6.91	19.71	173.78
188	EC0667368	Syrian Arab Republic		Unknown	Spring	Semi-prostrate	Good	Six row	Awned	Intermediate	Hulled	White	Nil	133.57	90.61	44.08	4.41	99.8	8.07	22.04	139.5
189	EC0667390	Syrian Arab Republic		Unknown	Spring	Prostrate	Intermediate	Two row	Awned	Intermediate	Hulled	White	Nil	136.57	94.61	25.41	4.1	112.77	9.91	33.04	174.64
190	EC0667420	Syrian Arab Republic		Unknown	Spring	Semi-prostrate	Good	Six row	Elevated hoods	Intermediate	Hulled	White	Nil	126.57	84.62	24.41	4.81	133.57	10.74	27.37	113.78
191	EC0667428	Syrian Arab Republic		Unknown	Spring	Erect	Good	Six row	Awned	Intermediate	Hulled	White	Nil	129.57	86.62	34.41	3.28	110.87	4.91	15.04	147.78
192	EC0667444	Syrian Arab Republic		Unknown	Spring	Semi-prostrate	Good	Two row	Awned	Intermediate	Hulless	White	Nil	131.57	90.61	21.75	4.87	123.2	10.41	29.71	173.78
193	EC0667448	Syrian Arab Republic		Unknown	Spring	Semi-prostrate	Good	Two row	Awned	Dense	Hulled	White	Nil	141.57	106.61	16.41	3.84	87.44	6.07	22.71	90.07
194	EC0667453	Syrian Arab Republic		Unknown	Spring	Semi-prostrate	Good	Two row	Awned	Intermediate	Hulled	White	Nil	130.57	90.61	24.08	5.68	118.5	9.74	29.37	221.78
195	EC0667456	Syrian Arab Republic		Unknown	Spring	Semi-prostrate	Good	Six row	Awned	Intermediate	Hulled	White	Nil	128.57	86.61	56.75	4.68	128.14	7.41	23.04	177.78
196	EC0667463	Syrian Arab Republic		Unknown	Spring	Semi-prostrate	Good	Two row	Awned	Intermediate	Hulless	White	Nil	136.57	94.61	15.08	5.1	111.34	9.41	27.71	276.64
197	EC0667464	Syrian Arab Republic		Unknown	Spring	Semi-prostrate	Good	Two row	Awned	Dense	Hulless	White	Nil	136.57	94.61	24.08	5.21	123.37	8.91	31.71	107.5
198	EC0667475	Syrian Arab Republic		Unknown	Spring	Prostrate	Good	Two row	Awned	Intermediate	Hulled	White	Nil	141.57	111.61	20.75	4.44	93.57	8.57	26.71	141.78
199	EC0667490	Syrian Arab Republic		Unknown	Spring	Semi-prostrate	Good	Two row	Awned	Dense	Hulless	White	Nil	121.57	86.62	16.75	4.87	112.9	6.91	23.37	148.93
200	EC0667491	Syrian Arab Republic		Unknown	Spring	Semi-prostrate	Good	Two row	Awned	Dense	Hulless	White	Nil	130.57	90.62	19.08	4.85	84.9	7.91	26.71	146.64
201	EC0667492	Syrian Arab Republic		Unknown	Spring	Semi-prostrate	Good	Two row	Awned	Dense	Hulless	White	Nil	130.57	90.62	20.41	5.23	79.37	8.41	29.04	142.36
202	EC0667493	Syrian Arab Republic		Unknown	Spring	Semi-prostrate	Good	Two row	Awned	Intermediate	Hulless	White	Nil	123.57	86.62	15.75	4.79	110.24	7.74	23.71	128.07
203	EC0667512	Syrian Arab Republic		Unknown	Spring	Semi-prostrate	Intermediate	Six row	Awned	Dense	Hulled	White	Nil	128.57	86.61	53.41	4.73	115.3	8.01	25.71	170.07
204	EC0667513	Syrian Arab Republic		Unknown	Spring	Semi-prostrate	Good	Six row	Awned	Dense	Hulled	White	Nil	128.57	86.61	70.75	4.56	114.74	9.71	26.37	196.64
205	EC0667530	Syrian Arab Republic		Unknown	Spring	Prostrate	Intermediate	Six row	Awned	Dense	Hulled	White	Nil	129.17	91.42	37.41	4.38	105.61	5.91	19.31	82.3
206	EC0667540	Syrian Arab Republic		Unknown	Spring	Semi-prostrate	Good	Six row	Awned	Dense	Hulled	White	Nil	141.17	112.42	48.75	4.76	112.31	6.55	19.97	89.16
207	EC0667541	Syrian Arab Republic		Unknown	Spring	Semi-prostrate	Good	Six row	Awned	Dense	Hulled	White	Nil	126.17	87.42	44.08	4.37	106.84	7.25	21.31	112.01
208	EC0667542	Syrian Arab Republic		Unknown	Spring	Prostrate	Good	Six row	Awned	Dense	Hulled	White	Nil	146.17	112.42	38.75	3.42	109.64	5.21	14.64	43.44
209	EC0667556	Syrian Arab Republic		Unknown	Winter	Prostrate	Good	Six row	Awned	Intermediate	Hulled	White	Nil	141.17	76.42	38.08	2.28	91.61	5.73	20.31	42.3
210	EC0667587	Syrian Arab Republic		Unknown	Spring	Prostrate	Intermediate	Two row	Awned	Intermediate	Hulled	Black	High	141.17	112.42	30.75	4.69	117.21	8.88	29.97	102.87
211	EC0667594	Syrian Arab Republic		Unknown	Spring	Semi-prostrate	Good	Two row	Awned	Intermediate	Hulled	White	Medium	136.17	95.42	28.08	4.84	108.71	8.21	25.97	83.44
212	IC0013165	India	Delhi	Breeding Line	Spring	Semi-prostrate	Intermediate	Six row	Awned	Intermediate	Hulled	White	High	141.17	106.82	64.48	3.91	117.46	9.35	24.11	103.84
213	IC0013206	India	Delhi	Breeding Line	Spring	Prostrate	Good	Two row	Awned	Intermediate	Hulled	White	Low	146.17	94.82	53.15	2.54	132.53	8.85	22.11	122.13
214	IC0013207	India	Jammu and Kashmir	Landrace	Spring	Prostrate	Good	Two row	Awned	Dense	Hulled	White	Medium	141.17	94.81	52.81	3.63	131.26	7.85	22.11	152.7
215	IC0014554	India	Haryana	Landrace	Spring	Semi-prostrate	Good	Six row	Awned	Intermediate	Hulled	White	Low	129.77	80.82	45.41	3.74	114.83	7.91	17.84	220.83
216	IC0024103	India	Delhi	Breeding Line	Spring	Semi-prostrate	Good	Six row	Awned	Intermediate	Hulled	White	Low	146.17	106.82	59.81	2.97	122.33	9.19	22.11	171.27
217	IC0024164	India	Chattisgarh	Landrace	Spring	Semi-prostrate	Good	Six row	Scurs	Lax	Hulled	White	High	130.17	113.02	72.28	4.06	138.22	11.73	27.57	161.04
218	IC0024173	India	Uttrakhand	Landrace	Spring	Semi-prostrate	Good	Six row	Awned	Intermediate	Hulled	White	High	134.17	108.02	73.61	3.19	121.46	10.03	28.91	161.9
219	IC0024176	India	Delhi	Breeding Line	Spring	Semi-prostrate	Good	Six row	Awned	Dense	Hulled	White	Medium	122.97	77.42	40.15	3.03	99.8	7.44	13.04	32.76
220	IC0025615	India	Jammu and Kashmir	Landrace	Spring	Semi-prostrate	Good	Six row	Awned	Dense	Hulled	White	Low	137.57	94.42	46.55	4.73	127.49	5.42	20.97	132.98
221	IC0026523	India	Himachal Pradesh	Landrace	Spring	Semi-prostrate	Good	Six row	Awned	Dense	Hulless	White	Medium	130.57	95.22	20.48	4.08	122.39	9.03	26.64	106.93
222	IC0026524	India	Himachal Pradesh	Landrace	Spring	Semi-prostrate	Good	Six row	Awned	Dense	Hulless	White	Low	130.57	90.22	61.81	5.34	122.82	9.6	25.97	133.21
223	IC0026545	India	Himachal Pradesh	Landrace	Spring	Semi-prostrate	Good	Six row	Awned	Dense	Hulless	White	Low	123.97	77.42	44.15	3.95	116.5	6.14	17.04	37.9
224	IC0026952	India	Delhi	Breeding Line	Facultative	Semi-prostrate	Good	Six row	Awned	Intermediate	Hulled	Black	Medium	144.17	104.81	53.81	2.69	135	8.89	26.11	94.98
225	IC0026978	India	Delhi	Breeding Line	Spring	Semi-prostrate	Good	Two row	Awned	Lax	Hulled	White	Nil	118.97	83.62	22.61	4.44	94.7	9.74	27.51	9.81
226	IC0027272	India	Haryana	Breeding Line	Spring	Semi-prostrate	Good	Six row	Awned	Lax	Hulled	White	Medium	135.77	88.62	33.21	4.56	122.74	7.45	17.44	207.61
227	IC0028168	India	Delhi	Breeding Line	Facultative	Semi-prostrate	Good	Six row	Awned	Intermediate	Hulled	White	Low	144.17	104.81	22.15	3.98	137.7	9.32	35.44	82.13
228	IC0035975	India	Rajasthan	Landrace	Spring	Semi-prostrate	Good	Six row	Awned	Intermediate	Hulless	White	High	127.17	85.42	38.08	4.49	128.01	6.48	21.31	88.01
229	IC0036947	India	Sikkim	Landrace	Spring	Semi-prostrate	Intermediate	Six row	Awned	Intermediate	Hulled	Black	Medium	141.17	107.42	36.45	2.89	118.39	6.77	16.57	78.98
230	IC0036954	India	Delhi	Breeding Line	Facultative	Semi-prostrate	Good	Six row	Awnleted	Intermediate	Hulled	White	Nil	144.57	110.02	32.61	3.08	123.31	10.31	17.44	97.47
231	IC0036958	India	Sikkim	Landrace	Spring	Semi-prostrate	Intermediate	Six row	Awnleted	Dense	Hulled	White	Medium	141.17	112.42	68.45	2.84	122.62	8.6	29.24	78.7
232	IC0036964	India	Sikkim	Landrace	Spring	Prostrate	Good	Six row	Awnleted	Dense	Hulless	White	Medium	137.17	100.42	28.45	3.86	130.12	8.1	27.24	51.56
233	IC0036965	India	Sikkim	Landrace	Spring	Semi-prostrate	Good	Six row	Awned	Dense	Hulless	Blue	High	137.17	100.42	61.78	3.15	110.72	8.1	26.57	52.7
234	IC0036969	India	Sikkim	Landrace	Spring	Semi-prostrate	Good	Six row	Awned	Dense	Hulless	Blue	Medium	128.17	92.42	65.78	2.07	119.69	9.1	28.57	50.13
235	IC0037710	India	Haryana	Breeding Line	Facultative	Semi-prostrate	Poor	Six row	Awned	Intermediate	Hulless	White	Nil	141.17	112.42	42.78	3.87	101.82	8.27	25.24	51.56
236	IC0038791	India	Himachal Pradesh	Unknown	Spring	Erect	Good	Six row	Awned	Dense	Hulless	White	Medium	123.57	93.22	74.48	2.84	110.59	6.63	32.64	120.36
237	IC0038800	India	Himachal Pradesh	Unknown	Spring	Prostrate	Good	Six row	Awned	Intermediate	Hulless	White	High	127.57	91.22	30.81	5.26	117.66	9.53	29.31	99.21
238	IC0038816	India	Himachal Pradesh	Unknown	Spring	Semi-prostrate	Good	Six row	Awned	Intermediate	Hulled	White	Medium	131.57	107.22	56.15	3.09	109.96	9.63	22.64	118.93
239	IC0038843	India	Himachal Pradesh	Unknown	Spring	Semi-prostrate	Good	Six row	Awnleted	Intermediate	Hulled	Black	Nil	144.17	104.82	48.48	2.25	117.86	9.12	34.77	135.84
240	IC0038848	India	Himachal Pradesh	Unknown	Spring	Semi-prostrate	Intermediate	Six row	Awned	Intermediate	Hulled	White	Medium	130.57	89.22	50.15	4.44	114.49	8.87	20.64	171.78
241	IC0038880	India	Delhi	Breeding Line	Spring	Semi-prostrate	Good	Six row	Awned	Intermediate	Hulled	White	Low	127.57	81.22	41.81	4.44	90.26	6.37	16.24	72.03
242	IC0038899	India	Himachal Pradesh	Landrace	Spring	Semi-prostrate	Good	Six row	Awned	Dense	Hulled	White	Low	126.77	80.82	65.41	4.33	112.16	8.91	23.84	193.46
243	IC0041570	India	Delhi	Breeding Line	Spring	Semi-prostrate	Good	Six row	Awned	Intermediate	Hulled	Black	Low	144.17	104.82	37.48	2.67	134.66	9.19	30.77	128.7
244	IC0041578	India	Sikkim	Landrace	Spring	Semi-prostrate	Good	Six row	Awnleted	Intermediate	Hulled	White	Medium	144.17	109.81	43.15	2.2	130.9	8.52	28.11	125.84
245	IC0041580	India	Sikkim	Landrace	Spring	Semi-prostrate	Good	Six row	Awned	Intermediate	Hulled	Black	High	139.17	102.42	55.11	3.69	128.96	10.27	25.24	135.84
246	IC0041585	India	Sikkim	Landrace	Spring	Semi-prostrate	Good	Six row	Awnleted	Intermediate	Hulless	White	Nil	144.17	104.82	63.81	3.08	140	8.35	39.44	122.98
247	IC0047343	India	Delhi	Breeding Line	Spring	Semi-prostrate	Good	Six row	Awned	Dense	Hulled	White	Nil	116.57	74.82	59.75	3.01	127.03	8.14	23.31	67.9
248	IC0047346	India	Sikkim	Landrace	Spring	Semi-prostrate	Good	Six row	Awnleted	Dense	Hulless	White	Medium	144.17	104.82	38.48	2.86	135.56	7.69	32.77	168.13
249	IC0047347	India	Delhi	Breeding Line	Spring	Semi-prostrate	Good	Six row	Scurs	Intermediate	Hulless	White	Nil	144.17	109.81	33.31	2.49	124.76	7.85	28.44	84.13
250	IC0057569	India	Delhi	Breeding Line	Spring	Semi-prostrate	Good	Six row	Awned	Dense	Hulled	White	Medium	127.57	83.02	45.61	4.92	114.21	8.17	20.11	127.61
251	IC0057631	India	Delhi	Breeding Line	Spring	Semi-prostrate	Good	Six row	Awned	Intermediate	Hulled	White	Nil	118.97	73.62	52.61	4.06	91.36	8.07	18.17	38.38
252	IC0058018	India	Jammu and Kashmir	Unknown	Spring	Semi-prostrate	Good	Six row	Awned	Lax	Hulled	White	Low	118.97	75.62	62.28	3.87	93.63	8.07	16.84	60.95
253	IC0058030	India	Jammu and Kashmir	Unknown	Spring	Semi-prostrate	Good	Six row	Awned	Intermediate	Hulled	White	Low	118.97	73.62	34.61	2.27	89.16	6.41	16.17	35.81
254	IC0058063	India	Jammu and Kashmir	Unknown	Spring	Semi-prostrate	Good	Six row	Awned	Lax	Hulled	White	Nil	118.97	73.62	38.28	4.29	88.63	6.24	15.51	31.81
255	IC0059639	India	Delhi	Breeding Line	Spring	Semi-prostrate	Good	Six row	Awned	Lax	Hulled	White	Medium	118.97	75.62	47.95	2.98	98.13	7.14	17.51	38.38
256	IC0060593	India	Himachal Pradesh	Unknown	Spring	Semi-prostrate	Good	Six row	Awned	Dense	Hulled	White	Medium	127.57	84.82	44.75	3.29	117.06	8.84	22.64	93.61
257	IC0060726	India	Himachal Pradesh	Unknown	Spring	Erect	Good	Six row	Awned	Lax	Hulled	White	Low	129.97	84.02	59.48	4.35	119.36	8.64	23.97	180.35
258	IC0060885	India	Jammu and Kashmir	Unknown	Spring	Semi-prostrate	Good	Six row	Awned	Intermediate	Hulless	White	High	120.97	77.42	30.81	2.96	97.06	7.74	17.04	40.47
259	IC0060998	India	Delhi	Breeding Line	Spring	Semi-prostrate	Good	Six row	Awned	Lax	hulless	White	Low	123.57	74.22	52.98	2.85	89.83	6.91	18.91	12.03
260	IC0061844	India	Delhi	Breeding Line	Spring	Semi-prostrate	Good	Six row	Awned	Intermediate	Hulled	White	Medium	126.57	84.82	56.75	5.24	113.83	8.77	20.64	187.61
261	IC0061854	India	Delhi	Breeding Line	Spring	Semi-prostrate	Good	Six row	Awned	Intermediate	Hulled	White	High	126.57	84.82	49.41	4.25	112.7	8.07	21.31	97.33
262	IC0062454	India	Delhi	Breeding Line	Spring	Semi-prostrate	Good	Six row	Awned	Lax	Hulled	White	High	118.97	83.62	26.61	3.91	81.03	8.51	14.84	-11.34
263	IC0062756	India	Unknown	Unknown	Spring	Semi-prostrate	Good	Six row	Awned	Dense	Hulled	White	High	118.97	83.62	50.61	4.91	76.36	6.74	20.17	26.95
264	IC0062764	India	Delhi	Breeding Line	Spring	Semi-prostrate	Good	Six row	Elevated hoods	Intermediate	Hulled	White	Medium	118.97	83.62	46.61	4.9	88.43	7.41	19.51	52.66
265	IC0062775	India	Haryana	Breeding Line	Spring	Semi-prostrate	Intermediate	Six row	Awned	Lax	Hulled	White	Low	131.77	81.82	45.41	4.13	134.83	8.57	17.17	110.56
266	IC0063326	India	Delhi	Breeding Line	Spring	Semi-prostrate	Good	Six row	Awned	Dense	Hulled	White	Low	127.57	83.01	29.28	3.74	121.31	8.44	18.11	120.47
267	IC0063469	India	Haryana	Breeding Line	Spring	Semi-prostrate	Good	Six row	Awned	Dense	Hulled	White	High	130.77	80.82	54.75	4	117.16	8.91	21.17	152.93
268	IC0063954	India	Delhi	Breeding Line	Spring	Semi-prostrate	Good	Six row	Awned	Intermediate	Hulled	White	Medium	120.97	82.82	55.01	4.06	104.63	8.77	18.51	-1.69
269	IC0063981	India	Delhi	Breeding Line	Spring	Semi-prostrate	Good	Six row	Awned	Intermediate	Hulled	White	Medium	122.57	79.82	48.08	4.5	122.2	7.81	19.31	122.18
270	IC0064171	India	Delhi	Breeding Line	Spring	Semi-prostrate	Good	Six row	Awned	Intermediate	Hulled	White	Medium	116.97	72.42	42.81	4.21	99.9	8.17	21.04	44.47
271	IC0073602	India	Himachal Pradesh	Unknown	Spring	Semi-prostrate	Good	Six row	Awned	Intermediate	Hulless	White	High	113.77	76.62	58.68	4.39	101.58	8.85	22.71	145.27
272	IC0073605	India	Uttar Pradesh	Landrace	Spring	Semi-prostrate	Poor	Six row	Awned	Intermediate	Hulless	White	High	136.17	95.42	20.75	4.43	82.78	7.78	21.31	40.58
273	IC0073607	India	Uttar Pradesh	Landrace	Spring	Semi-prostrate	Intermediate	Six row	Awned	Intermediate	Hulless	White	Low	130.17	90.42	42.11	5.93	130.36	8.43	22.57	96.41
274	IC0073612	India	Uttar Pradesh	Landrace	Spring	Semi-prostrate	Poor	Six row	Awned	Intermediate	Hulless	White	Medium	130.17	91.42	24.78	3.28	106.12	7.6	17.91	64.7
275	IC0073624	India	Uttar Pradesh	Landrace	Spring	Semi-prostrate	Intermediate	Six row	Awned	Intermediate	Hulless	White	Nil	124.17	76.42	17.11	4.12	107.16	11.27	27.24	69.27
276	IC0073636	India	Uttar Pradesh	Landrace	Spring	Semi-prostrate	Intermediate	Six row	Awned	Intermediate	Hulless	White	Medium	124.17	76.42	73.11	5.71	108.96	12.43	27.91	100.98
277	IC0073643	India	Uttar Pradesh	Landrace	Spring	Semi-prostrate	Good	Six row	Awned	Intermediate	Hulless	White	Medium	129.17	76.42	26.11	4.39	110.62	10.27	24.57	74.41
278	IC0073646	India	Uttar Pradesh	Landrace	Spring	Semi-prostrate	Good	Six row	Awned	Intermediate	Hulled	White	Low	136.17	95.42	15.78	4.93	107.86	8.43	17.24	72.7
279	IC0074279	India	Himachal Pradesh	Unknown	Spring	Semi-prostrate	Good	Six row	Awned	Intermediate	hulless	White	Low	124.57	91.22	44.31	2.69	113.16	9.03	21.31	131.78
280	IC0074281	India	Himachal Pradesh	Unknown	Spring	Semi-prostrate	Good	Six row	Awned	Intermediate	Hulless	Black	Nil	120.97	87.82	31.01	4.88	94.33	7.94	22.51	-32.84
281	IC0079427	India	Delhi	Breeding Line	Spring	Semi-prostrate	Good	Six row	Awned	Intermediate	Hulled	White	Medium	137.57	85.42	34.88	4.9	99.12	6.99	14.31	103.56
282	IC0079432	India	Delhi	Breeding Line	Spring	Semi-prostrate	Good	Six row	Awned	Intermediate	Hulled	White	High	137.57	85.42	25.88	3.24	121.09	5.15	13.64	92.41
283	IC0079456	India	Delhi	Breeding Line	Spring	Semi-prostrate	Poor	Six row	Awned	Dense	Hulled	White	Medium	137.57	85.42	53.21	4.35	102.99	9.57	24.31	58.7
284	IC0079484	India	Delhi	Breeding Line	Spring	Semi-prostrate	Good	Six row	Awned	Lax	Hulled	White	Medium	134.57	85.42	51.21	4.27	124.46	8.42	20.31	92.41
285	IC0079500	India	Delhi	Breeding Line	Spring	Semi-prostrate	Intermediate	Two row	Awned	Dense	Hulled	White	High	135.17	88.01	41.41	4.84	113.09	6.75	19.84	124.76
286	IC0079503	India	Delhi	Breeding Line	Facultative	Semi-prostrate	Intermediate	Six row	Awned	Dense	Hulled	White	Nil	143.17	109.01	49.08	3.07	124.72	5.99	19.17	111.61
287	IC0079506	India	Delhi	Breeding Line	Facultative	Semi-prostrate	Good	Six row	Awned	Dense	Hulled	White	High	138.17	99.01	60.41	3.43	111.89	6.99	21.84	89.9
288	IC0082203	India	Unknown	Unknown	Spring	Erect	Good	Six row	Awned	Lax	Hulled	White	Medium	133.97	90.02	57.81	3.94	127.03	7.47	22.64	127.19
289	IC0082574	India	Delhi	Breeding Line	Spring	Semi-prostrate	Good	Six row	Awned	Intermediate	Hulled	White	High	127.57	81.42	49.15	3.61	124.98	7.83	22.91	151.61
290	IC0082581	India	Delhi	Breeding Line	Spring	Semi-prostrate	Good	Six row	Awned	Lax	Hulled	White	High	129.57	81.42	60.15	4.89	136.51	10.99	24.57	133.33
291	IC0082596	India	Delhi	Breeding Line	Spring	Semi-prostrate	Good	Six row	Awned	Intermediate	Hulled	White	High	131.57	84.42	33.81	5.04	119.68	7.16	18.91	143.04
292	IC0082601	India	Delhi	Breeding Line	Spring	Semi-prostrate	Good	Six row	Awned	Intermediate	hulled	White	Medium	121.57	72.42	37.15	3.59	121.84	8.83	21.57	75.33
293	IC0082605	India	Delhi	Breeding Line	Spring	Semi-prostrate	Good	Six row	Awned	Intermediate	hulled	White	Low	126.57	81.42	29.81	5.36	141.51	7.66	20.57	85.9
294	IC0082627	India	Himachal Pradesh	Genetic Stock	Spring	Semi-prostrate	Good	Six row	Awned	Intermediate	Hulled	White	Medium	132.57	86.42	49.48	3.82	128.44	7.99	22.57	134.47
295	IC0082657	India	Himachal Pradesh	Genetic Stock	Spring	Semi-prostrate	Good	Six row	Awned	Intermediate	Hulled	White	Low	137.57	98.42	43.48	2.9	129.71	7.49	22.24	100.47
296	IC0082668	India	Delhi	Breeding Line	Spring	Semi-prostrate	Good	Six row	Awnleted	Dense	Hulless	White	Nil	122.97	101.42	35.81	2.11	110.56	7.27	21.71	44.18
297	IC0082706	India	Himachal Pradesh	Landrace	Spring	Prostrate	Good	Six row	Awnleted	Dense	Hulled	White	Medium	131.57	98.22	54.48	2.12	97.66	6.06	26.91	-16.54
298	IC0082711	India	Himachal Pradesh	Landrace	Spring	Semi-prostrate	Good	Six row	Awned	Dense	Hulled	White	High	127.57	83.02	43.61	2.31	123.51	4.31	19.44	177.9
299	IC0082714	India	Himachal Pradesh	Landrace	Spring	Semi-prostrate	Good	Six row	Awned	Intermediate	Hulled	White	Medium	121.97	77.42	25.81	2.75	100.06	6.61	13.04	90.76
300	IC0082715	India	Himachal Pradesh	Landrace	Spring	Semi-prostrate	Good	Six row	Awnleted	Intermediate	Hulled	White	Medium	129.57	98.22	32.15	4.63	102.83	5.51	19.57	-19.4
301	IC0082719	India	Himachal Pradesh	Landrace	Spring	Semi-prostrate	Good	Six row	Sessile hoods	Dense	Hulless	White	Medium	132.37	108.62	14.68	4.23	119.53	8.64	21.17	72.7
302	IC0082720	India	Himachal Pradesh	Landrace	Spring	Semi-prostrate	Good	Six row	Elevated hoods	Intermediate	Hulless	White	Medium	137.57	95.02	46.61	3.36	131.48	8.14	20.77	93.04
303	IC0082735	India	Delhi	Breeding Line	Winter	Semi-prostrate	Good	Six row	Awned	Intermediate	Hulled	White	Nil	144.57	110.02	21.28	4.22	131.84	6.81	17.77	127.9
304	IC0082738	India	Uttrakhand	Landrace	Winter	Semi-prostrate	Good	Six row	Awnleted	Lax	Hulled	White	Medium	144.57	110.02	30.61	2.62	120.24	9.64	19.11	89.04
305	IC0082739	India	Delhi	Breeding Line	Spring	Semi-prostrate	Good	Six row	Awnleted	Intermediate	Hulless	White	Medium	137.57	100.02	21.45	2.57	125.48	5.64	15.94	117.61
306	IC0082740	India	Uttrakhand	Landrace	Spring	Semi-prostrate	Good	Six row	Awned	Intermediate	Hulled	White	High	116.97	72.42	46.48	4.37	98.36	9.11	19.71	48.47
307	IC0082757	India	Delhi	Breeding Line	Spring	Semi-prostrate	Good	Six row	Awned	Intermediate	Hulled	White	Medium	134.57	89.02	30.61	2.59	116.38	6.41	16.11	129.61
308	IC0082793	India	Uttrakhand	Landrace	Spring	Prostrate	Good	Two row	Scurs	Intermediate	Hulless	White	High	144.57	109.02	20.61	2.95	133.88	10.21	17.44	125.04
309	IC0084655	India	Delhi	Breeding Line	Spring	Semi-prostrate	Good	Six row	Awned	Intermediate	Hulled	White	High	127.57	81.22	39.81	3.39	88.06	6.74	14.91	69.17
310	IC0084690	India	Uttrakhand	Landrace	Facultative	Semi-prostrate	Good	Six row	Awned	Dense	Hulled	White	Nil	139.37	80.62	50.68	2.21	128.46	9.34	26.51	108.13
311	IC0084693	India	Uttrakhand	Landrace	Spring	Semi-prostrate	Good	Six row	Awnleted	Dense	Hulled	White	Nil	139.37	80.62	36.68	4.63	119.5	8.54	26.51	155.84
312	IC0084710	India	Delhi	Breeding Line	Facultative	Semi-prostrate	Good	Six row	Awned	Intermediate	Hulless	White	Low	129.57	88.22	24.48	3.17	78.56	6.74	10.91	-16.54
313	IC0084732	India	Delhi	Breeding Line	Spring	Semi-prostrate	Good	Six row	Awned	Dense	Hulled	White	High	122.37	81.62	38.35	5.16	120.06	6.94	14.51	319.84
314	IC0107720	India	Himachal Pradesh	Landrace	Facultative	Semi-prostrate	Good	Six row	Awned	Dense	Hulled	White	Low	125.57	84.82	43.41	2.2	110.43	10.14	22.64	67.33
315	IC0107951	India	Delhi	Breeding Line	Spring	Semi-prostrate	Good	Six row	Awned	Intermediate	Hulled	White	Medium	126.57	81.22	50.15	2.65	99.66	7.71	18.91	40.6
316	IC0108093	India	Himachal Pradesh	Landrace	Facultative	Semi-prostrate	Good	Six row	Awned	Intermediate	Hulled	White	Medium	129.57	98.22	39.15	2.26	94.86	5.74	13.57	-2.26
317	IC0108111	India	Himachal Pradesh	Landrace	Spring	Semi-prostrate	Good	Two row	Awned	Dense	Hulless	White	Nil	132.57	101.82	56.08	2.12	128.36	8.24	23.97	105.04
318	IC0108128	India	Himachal Pradesh	Landrace	Facultative	Semi-prostrate	Good	Six row	Awned	Dense	hulled	White	Nil	128.57	102.82	46.41	3.56	109.43	7.47	16.64	90.76
319	IC0108131	India	Himachal Pradesh	Landrace	Facultative	Semi-prostrate	Good	Six row	Awned	Dense	Hulled	White	Nil	132.57	101.82	27.41	1.65	123.43	7.04	11.97	90.76
320	IC0108136	India	Himachal Pradesh	Landrace	Facultative	Semi-prostrate	Intermediate	Six row	Awnleted	Dense	Hulless	White	Nil	128.57	101.82	35.41	2.07	136.63	9.14	18.97	119.33
321	IC0109317	India	Himachal Pradesh	Landrace	Facultative	Semi-prostrate	Good	Six row	Awned	Dense	Hulless	White	Low	130.57	88.22	58.81	3.33	96.83	5.91	22.24	14.88
322	IC0109324	India	Himachal Pradesh	Landrace	Facultative	Semi-prostrate	Good	Six row	Awned	Lax	Hulless	White	Nil	127.57	98.22	48.48	3.24	86.33	6.24	16.24	34.31
323	IC0109326	India	Himachal Pradesh	Landrace	Facultative	Prostrate	Good	Six row	Awned	Dense	Hulless	White	Nil	127.57	104.22	47.81	2.4	80.76	6.24	21.57	-11.69
324	IC0113047	India	Madhya Pradesh	Unknown	Spring	Semi-prostrate	Poor	Two row	Awned	Intermediate	Hulless	White	Nil	139.77	91.62	31.68	4.55	101.32	10.61	34.04	102.7
325	IC0113048	India	Madhya Pradesh	Unknown	Spring	Semi-prostrate	Good	Two row	Awned	Dense	Hulless	White	Nil	139.77	91.62	32.35	4.49	103.25	10.11	32.71	141.56
326	IC0113049	India	Madhya Pradesh	Unknown	Spring	Semi-prostrate	Good	Two row	Awned	Intermediate	Hulless	White	Nil	139.77	91.62	28.35	4.8	106.98	7.98	29.37	116.7
327	IC0113050	India	Madhya Pradesh	Unknown	Spring	Semi-prostrate	Poor	Two row	Awned	Intermediate	Hulless	White	Nil	139.77	95.62	27.35	4.23	99.18	8.01	31.37	110.98
328	IC0113051	India	Madhya Pradesh	Unknown	Spring	Prostrate	Good	Two row	Awned	Intermediate	Hulless	White	Nil	139.77	95.62	28.68	4.87	85.75	10.51	30.71	137.84
329	IC0113052	India	Madhya Pradesh	GC	Spring	Semi-prostrate	Poor	Two row	Awned	Intermediate	Hulless	White	Nil	139.77	95.62	28.68	4.49	90.25	13.41	34.71	80.98
330	IC0113056	India	Madhya Pradesh	Unknown	Spring	Prostrate	Good	Six row	Awned	Intermediate	Hulless	White	Nil	139.77	95.62	70.01	2.39	102.85	10.85	30.71	88.13
331	IC0113057	India	Madhya Pradesh	Unknown	Spring	Semi-prostrate	Good	Two row	Awned	Intermediate	Hulless	White	Nil	139.77	83.62	27.68	4.56	107.35	8.91	30.04	161.84
332	IC0113060	India	Delhi	Released Cultivar	Spring	Semi-prostrate	Good	Two row	Awned	Intermediate	Hulless	White	Nil	119.37	90.82	24.68	4.43	94.76	9.34	23.97	31.48
333	IC0118652	India	Uttar Pradesh	Landrace	Spring	Semi-prostrate	Good	Six row	Awned	Intermediate	Hulled	White	High	122.17	92.02	64.61	3.75	117.82	9.57	26.24	96.76
334	IC0118670	India	Uttar Pradesh	Landrace	Spring	Semi-prostrate	Intermediate	Six row	Awned	Intermediate	Hulled	White	Low	123.17	86.02	60.95	4.29	122.86	12.07	27.57	107.04
335	IC0118680	India	Jammu and Kashmir	Unknown	Spring	Semi-prostrate	Good	Six row	Awned	Dense	Hulless	White	High	113.77	76.62	54.01	5.02	102.02	10.51	27.37	127.56
336	IC0118701	India	Himachal Pradesh	Unknown	Facultative	Semi-prostrate	Good	Six row	Awned	Dense	Hulled	Black	Nil	132.57	102.82	42.08	3.18	120.2	8.84	21.31	91.61
337	IC0137779	India	Haryana	Elite Line	Spring	Erect	Intermediate	Six row	Awned	Intermediate	Hulled	White	Nil	133.37	104.82	42.01	3.15	97.76	6.84	20.64	3.17
338	IC0137781	India	Haryana	Elite Line	Spring	Erect	Intermediate	Two row	Awned	Dense	Hulled	White	Nil	120.37	93.82	19.68	3.52	84.43	7.34	18.64	10.54
339	IC0137782	India	Haryana	Elite Line	Spring	Erect	Good	Six row	Awned	Lax	Hulled	White	Nil	133.37	93.82	44.68	3.84	98.1	5.51	17.31	49.49
340	IC0137783	India	Haryana	Elite Line	Spring	Semi-prostrate	Good	Six row	Awned	Lax	Hulled	White	Low	125.37	104.82	40.35	3.09	95.43	7.01	23.31	22.65
341	IC0137788	India	Haryana	Elite Line	Spring	Erect	Good	Two row	Awned	Intermediate	Hulled	White	Nil	122.37	96.82	22.35	4.3	104.43	10.01	28.64	88.17
342	IC0137790	India	Haryana	Elite Line	Spring	Erect	Good	Six row	Awned	Lax	Hulled	White	Nil	122.37	74.82	51.68	5.75	111.1	8.17	20.64	78.7
343	IC0137795	India	Haryana	Elite Line	Spring	Semi-prostrate	Good	Two row	Awned	Intermediate	Hulled	Black	Low	129.37	105.82	18.68	4.94	105.76	10.01	26.64	112.12
344	IC0137800	India	Haryana	Elite Line	Spring	Semi-prostrate	Good	Six row	Awned	Lax	Hulless	White	High	133.37	105.82	28.01	4.75	101.1	6.84	21.97	100.28
345	IC0137801	India	Haryana	Elite Line	Spring	Erect	Good	Two row	Awned	Intermediate	Hulled	White	High	133.37	105.82	23.01	4.32	103.43	9.17	27.97	59.75
346	IC0137803	India	Haryana	Elite Line	Spring	Erect	Good	Two row	Awned	Dense	Hulled	White	High	133.37	86.82	26.01	5.48	111.43	11.84	24.64	153.96
347	IC0137838	India	Haryana	Elite Line	Spring	Erect	Intermediate	Six row	Awned	Lax	Hulless	White	Nil	125.37	93.82	67.35	4.49	101.43	10.01	29.31	44.23
348	IC0137841	India	Haryana	Elite Line	Spring	Erect	Good	Six row	Awned	Lax	Hulless	White	Nil	121.37	85.82	70.35	3.91	90.1	9.51	25.97	217.91
349	IC0137850	India	Haryana	Elite Line	Spring	Semi-prostrate	Good	Two row	Awned	Intermediate	Hulled	White	Nil	136.37	105.82	20.01	4.23	112.43	8.51	26.64	103.17
350	IC0137854	India	Haryana	Elite Line	Spring	Semi-prostrate	Good	Six row	Awned	Lax	Hulled	White	High	133.37	88.82	54.35	4.18	98.1	8.01	22.64	130.28
351	IC0137870	India	Uttar Pradesh	Released Cultivar	Spring	Prostrate	Good	Six row	Awned	Lax	Hulled	White	Medium	135.37	93.82	52.35	4.47	127.76	9.17	20.64	213.96
352	IC0137885	India	Haryana	Elite Line	Spring	Semi-prostrate	Good	Six row	Awned	Lax	Hulled	White	High	139.37	106.62	35.15	3.07	98.96	7.47	22.51	201.33
353	IC0137892	India	Uttrakhand	Elite Line	Spring	Erect	Good	Six row	Awned	Intermediate	Hulled	White	High	139.37	106.62	30.15	4.27	108.96	7.14	17.17	62.12
354	IC0137895	India	Uttar Pradesh	Elite Line	Spring	Prostrate	Good	Six row	Awned	Lax	Hulled	White	Nil	126.37	98.62	22.15	4.04	150.63	10.31	27.17	65.8
355	IC0137905	India	Uttar Pradesh	Elite Line	Spring	Semi-prostrate	Poor	Six row	Awned	Dense	Hulled	White	Nil	128.37	98.62	51.81	3.9	102.63	9.14	19.84	83.17
356	IC0137906	India	Uttar Pradesh	Elite Line	Spring	Semi-prostrate	Poor	Six row	Awned	Intermediate	Hulled	White	Nil	139.37	98.62	70.81	4.84	95.3	9.97	26.51	115.28
357	IC0137915	India	Uttar Pradesh	Elite Line	Spring	Erect	Good	Six row	Awned	Lax	Hulled	Black	Nil	139.37	102.62	65.81	4.76	109.3	5.47	23.84	166.86
358	IC0137943	India	Uttar Pradesh	Elite Line	Spring	Semi-prostrate	Good	Six row	Awned	Intermediate	Hulled	White	High	136.37	87.62	58.81	4.64	118.3	9.97	23.84	169.23
359	IC0137948	India	Uttar Pradesh	Elite Line	Spring	Semi-prostrate	Good	Six row	Awned	Intermediate	Hulled	Black	Low	136.37	87.62	60.48	5.51	129.96	7.81	23.17	89.75
360	IC0137953	India	Uttar Pradesh	Elite Line	Spring	Prostrate	Good	Six row	Awned	Lax	Hulled	Black	High	139.37	94.62	48.81	4.52	127.96	7.31	18.51	164.23
361	IC0137999	India	Haryana	Elite Line	Spring	Erect	Good	Two row	Awned	Dense	Hulled	White	Nil	118.37	61.62	30.15	5.36	63.96	8.97	23.84	-1.04
362	IC0138010	India	Haryana	Elite Line	Spring	Semi-prostrate	Good	Six row	Awned	Intermediate	Hulled	Black	Nil	113.37	66.62	45.48	4.98	104.3	8.64	21.84	260.01
363	IC0138016	India	Haryana	Elite Line	Spring	Semi-prostrate	Good	Six row	Awned	Lax	Hulled	White	Nil	110.37	69.62	50.15	4.68	105.3	7.97	19.84	133.7
364	IC0138023	India	Haryana	Elite Line	Spring	Semi-prostrate	Good	Six row	Awned	Lax	Hulled	Black	Nil	115.37	75.62	61.81	5.58	95.63	7.31	21.17	72.12
365	IC0138045	India	Haryana	Elite Line	Spring	Semi-prostrate	Good	Two row	Awned	Lax	Hulled	White	Nil	127.37	94.62	26.81	6.21	113.96	8.81	29.17	124.75
366	IC0138046	India	Haryana	Elite Line	Spring	Semi-prostrate	Intermediate	Six row	Awned	Lax	Hulled	White	Nil	139.37	105.62	54.48	4.21	115.63	9.31	22.51	93.17
367	IC0138066	India	Haryana	Elite Line	Spring	Prostrate	Good	Six row	Awned	Lax	Hulled	White	Nil	139.57	101.02	60.48	4.16	113.23	9.81	25.04	76.37
368	IC0138073	India	Haryana	Elite Line	Spring	Semi-prostrate	Good	Six row	Awned	Lax	Hulled	White	Nil	129.57	90.02	46.15	4.47	124.9	6.14	20.37	179.27
369	IC0138090	India	Haryana	Elite Line	Spring	Prostrate	Good	Two row	Awned	Dense	Hulled	White	Low	128.57	101.02	18.48	3.21	91.9	7.31	17.04	17.16
370	IC0138094	India	Haryana	Elite Line	Spring	Semi-prostrate	Poor	Six row	Awned	Intermediate	Hulled	Black	Low	119.57	65.01	54.15	3.22	116.56	6.47	19.04	-10.21
371	IC0138110	India	Haryana	Elite Line	Spring	Erect	Good	Six row	Awned	Intermediate	Hulled	White	Medium	110.57	50.02	33.48	4.06	71.9	5.47	12.37	-23.89
372	IC0138111	India	Haryana	Elite Line	Spring	Semi-prostrate	Intermediate	Two row	Awned	Lax	Hulled	White	Nil	123.57	73.02	19.15	5.19	126.56	7.31	26.37	22.95
373	IC0138115	India	Haryana	Elite Line	Spring	Semi-prostrate	Good	Six row	Awned	Lax	Hulled	Black	Low	107.57	66.01	40.15	4.43	99.23	6.47	17.04	98.21
374	IC0138116	India	Haryana	Elite Line	Spring	Erect	Good	Six row	Awned	Lax	Hulled	Black	Nil	108.57	54.02	34.81	3.78	98.23	7.14	18.37	128.48
375	IC0138120	India	Haryana	Elite Line	Spring	Semi-prostrate	Good	Two row	Awned	Intermediate	Hulled	White	Nil	108.57	71.02	14.81	6.7	113.9	8.14	21.04	181.64
376	IC0138124	India	Haryana	Elite Line	Winter	Prostrate	Good	Two row	Awned	Lax	Hulled	White	Nil	152.57	130.02	14.48	3.85	100.23	8.31	23.04	-48.63
377	IC0138139	India	Haryana	Elite Line	Facultative	Prostrate	Good	Six row	Awned	Lax	Hulled	White	Nil	144.57	118.02	12.48	3.4	107.23	8.14	21.04	12.43
378	IC0138145	India	Haryana	Elite Line	Facultative	Prostrate	Intermediate	Six row	Awned	Lax	Hulled	White	Nil	141.57	125.02	23.48	1.74	94.23	6.31	18.37	-50.47
379	IC0138146	India	Haryana	Elite Line	Spring	Prostrate	Intermediate	Two row	Awned	Dense	Hulled	White	Nil	136.57	114.02	15.81	3.43	98.23	10.14	28.37	-9.57
380	IC0138160	India	Haryana	Elite Line	Spring	Prostrate	Good	Six row	Awned	Lax	Hulled	White	Nil	141.57	114.01	35.48	3.99	92.23	5.64	24.04	-34.42
381	IC0138170	India	Haryana	Elite Line	Spring	Prostrate	Good	Six row	Awned	Lax	Hulled	Black	Nil	142.57	118.02	29.15	4.3	101.23	7.81	17.04	-34.94
382	IC0138171	India	Haryana	Elite Line	Spring	Semi-prostrate	Good	Two row	Awned	Lax	Hulled	White	Nil	139.57	108.02	23.81	4.59	123.23	7.64	28.37	51.11
383	IC0138173	India	Haryana	Elite Line	Spring	Prostrate	Good	Six row	Awned	Lax	Hulled	White	Low	139.57	108.02	19.15	3.8	113.23	5.14	13.04	4.79
384	IC0138176	India	Haryana	Elite Line	Spring	Prostrate	Good	Two row	Awned	Lax	Hulled	White	High	127.57	90.02	15.81	5.36	94.23	8.47	20.37	37.69
385	IC0138189	India	Haryana	Elite Line	Spring	Prostrate	Good	Two row	Awned	Dense	Hulled	White	Nil	139.57	104.02	17.48	5.54	91.9	9.14	25.71	-44.68
386	IC0138192	India	Haryana	Elite Line	Spring	Prostrate	Good	Six row	Awned	Lax	Hulled	White	Nil	127.57	84.02	46.15	4.58	111.9	6.47	19.04	143.21
387	IC0138229	India	Haryana	Elite Line	Spring	Semi-prostrate	Good	Two row	Awned	Dense	Hulled	White	Nil	120.57	90.02	17.81	4.39	104.23	8.47	25.04	145.85
388	IC0138240	India	Haryana	Elite Line	Spring	Prostrate	Good	Six row	Awned	Intermediate	Hulled	Black	Nil	139.57	108.02	29.15	2.5	89.23	7.31	17.71	-11.26
389	IC0138244	India	Haryana	Elite Line	Spring	Prostrate	Good	Two row	Awned	Lax	Hulled	Black	Low	125.57	101.02	24.15	3.98	98.9	8.81	28.37	34.27
390	IC0138248	India	Haryana	Elite Line	Spring	Prostrate	Good	Two row	Awned	Intermediate	Hulled	Black	Nil	139.57	101.02	14.15	5.13	106.56	8.64	21.71	41.11
391	IC0138250	India	Haryana	Elite Line	Spring	Prostrate	Good	Two row	Awned	Lax	Hulled	White	Nil	123.37	99.82	22.15	3.97	94.36	9.84	29.84	130.79
392	IC0138251	India	Haryana	Elite Line	Spring	Prostrate	Good	Two row	Awned	Dense	Hulled	Black	Medium	120.37	88.82	26.15	4.75	101.7	10.01	28.51	83.69
393	IC0138263	India	Haryana	Elite Line	Spring	Semi-prostrate	Good	Two row	Awned	Lax	Hulled	White	Nil	116.37	88.82	20.48	3.44	98.7	8.01	24.51	111.85
394	IC0138273	India	Haryana	Elite Line	Spring	Prostrate	Intermediate	Two row	Awned	Lax	Hulled	White	Nil	142.37	120.82	47.81	5.13	91.03	10.67	29.17	-26.31
395	IC0138279	India	Haryana	Elite Line	Winter	Prostrate	Intermediate	Six row	Awned	Intermediate	Hulled	White	Nil	145.37	125.82	19.81	2.19	90.03	10.34	27.17	-37.94
396	IC0138286	India	Haryana	Elite Line	Spring	Prostrate	Intermediate	Six row	Awned	Lax	Hulled	White	Nil	138.37	116.82	19.81	3.85	110.03	9.01	23.17	-37.1
397	IC0138294	India	Haryana	Elite Line	Spring	Prostrate	Good	Two row	Awned	Lax	Hulled	White	Low	112.37	81.82	28.15	5.51	118.36	8.34	34.51	155.27
398	IC0138296	India	Haryana	Elite Line	Spring	Semi-prostrate	Good	Two row	Awned	Lax	Hulless	White	Nil	127.37	99.82	17.15	5.33	103.36	10.84	25.17	65.53
399	IC0138297	India	Haryana	Elite Line	Spring	Semi-prostrate	Good	Two row	Awned	Dense	Hulless	White	Nil	125.37	99.82	17.48	4.97	105.7	10.84	25.84	108.69
400	IC0138309	India	Haryana	Elite Line	Spring	Prostrate	Good	Two row	Awned	Intermediate	Hulled	White	Nil	146.37	116.82	21.15	1.92	95.03	10.01	27.84	-32.36
401	IC0138968	India	Haryana	Genetic Stock	Spring	Erect	Good	Six row	Awned	Lax	Hulled	White	Low	133.97	90.02	41.15	3.75	124.7	6.97	17.97	131.67
402	IC0144824	India	Himachal Pradesh	Elite Line	Spring	Semi-prostrate	Good	Six row	Awned	Intermediate	Hulless	Black	Low	139.77	91.62	17.68	2.85	116.42	8.85	19.37	145.27
403	IC0144827	India	Himachal Pradesh	Elite Line	Spring	Semi-prostrate	Good	Two row	Awned	Dense	Hulless	White	High	136.77	85.62	23.01	4.97	122.62	8.61	22.04	120.41
404	IC0212094	India	Uttrakhand	Unknown	Facultative	Semi-prostrate	Good	Six row	Awnleted	Dense	Hulled	White	Nil	127.57	93.22	75.81	3.26	93.73	6.57	31.57	54.88
405	IC0247501	India	Haryana	Elite Line	Spring	Semi-prostrate	Good	Six row	Awned	Dense	Hulled	White	Nil	126.37	81.82	52.48	3.82	121.7	11.01	20.51	185.79
406	IC0247556	India	Haryana	Elite Line	Spring	Semi-prostrate	Good	Six row	Awned	Dense	Hulled	White	High	139.57	86.42	55.08	4.47	126.1	10.41	22.37	147.32
407	IC0247598	India	Haryana	Elite Line	Spring	Erect	Good	Six row	Awned	Dense	Hulled	White	Low	139.57	86.42	42.41	3.73	121.76	8.41	17.04	153.11
408	IC0247675	India	Haryana	Elite Line	Spring	Semi-prostrate	Good	Six row	Awned	Dense	Hulled	White	Low	136.57	79.42	51.41	3.45	135.43	9.57	21.04	103.37
409	IC0247677	India	Haryana	Elite Line	Spring	Prostrate	Good	Six row	Awned	Dense	Hulled	White	Low	136.57	86.42	55.08	3.78	137.1	10.41	21.04	117.85
410	IC0247685	India	Haryana	Elite Line	Spring	Prostrate	Good	Six row	Awned	Lax	Hulled	White	High	136.57	80.42	63.75	3.93	119.43	10.07	25.71	101.27
411	IC0247693	India	Haryana	Elite Line	Spring	Prostrate	Good	Six row	Awned	Dense	Hulled	White	High	136.57	80.42	45.75	4.13	131.76	9.07	19.71	29.27
412	IC0247698	India	Haryana	Elite Line	Spring	Semi-prostrate	Intermediate	Six row	Awned	Lax	Hulled	White	High	136.57	86.42	58.41	4.04	114.43	10.41	25.04	108.9
413	IC0247756	India	Haryana	Elite Line	Spring	Semi-prostrate	Intermediate	Six row	Awned	Lax	Hulless	White	Low	126.17	84.02	45.48	3.43	117.16	5.61	18.77	87.71
414	IC0247757	India	Haryana	Elite Line	Spring	Semi-prostrate	Good	Two row	Awned	Lax	Hulless	Black	Nil	124.17	83.01	29.81	5.11	132.16	8.61	28.11	7.24
415	IC0247759	India	Haryana	Elite Line	Spring	Semi-prostrate	Intermediate	Two row	Awned	Intermediate	Hulled	White	Nil	129.17	90.02	29.81	5.37	122.16	8.11	26.77	134.81
416	IC0247766	India	Haryana	Elite Line	Spring	Prostrate	Intermediate	Six row	Awned	Lax	Hulled	White	Nil	140.17	101.01	52.15	4.91	135.5	9.27	23.44	225.6
417	IC0247770	India	Haryana	Elite Line	Spring	Semi-prostrate	Intermediate	Two row	Awned	Dense	Hulled	White	Nil	140.17	104.01	32.81	5.04	92.16	10.11	24.77	-3.87
418	IC0247772	India	Haryana	Elite Line	Spring	Semi-prostrate	Intermediate	Six row	Awned	Lax	Hulled	White	Nil	126.17	84.01	71.81	4.58	134.83	10.77	28.11	166.92
419	IC0247781	India	Haryana	Elite Line	Spring	Semi-prostrate	Intermediate	Six row	Awned	Lax	Hulled	White	Medium	130.17	84.02	66.81	4.47	125.5	10.61	24.77	226.92
420	IC0247782	India	Haryana	Elite Line	Spring	Semi-prostrate	Intermediate	Six row	Awned	Dense	Hulled	White	Low	128.17	84.01	52.15	3.6	127.16	10.11	22.11	189.81
421	IC0247787	India	Haryana	Elite Line	Spring	Semi-prostrate	Intermediate	Six row	Awned	Dense	Hulled	White	Medium	136.17	90.02	49.81	4.39	116.5	11.77	20.77	89.55
422	IC0247793	India	Haryana	Elite Line	Spring	Semi-prostrate	Intermediate	Six row	Awned	Dense	Hulled	White	Nil	140.17	90.01	66.15	3.52	131.5	10.94	22.77	48.5
423	IC0247795	India	Haryana	Elite Line	Spring	Erect	Intermediate	Six row	Awned	Dense	Hulled	White	Nil	126.17	83.02	63.48	3.6	133.16	10.61	21.44	104.55
424	IC0247828	India	Haryana	Elite Line	Spring	Semi-prostrate	Good	Six row	Awned	Intermediate	Hulled	White	Medium	135.17	84.02	58.81	4.19	139.83	10.44	20.77	136.39
425	IC0247834	India	Haryana	Elite Line	Spring	Semi-prostrate	Good	Six row	Awned	Dense	Hulled	White	Medium	135.17	82.01	53.81	4.4	123.83	9.94	19.44	150.08
426	IC0247847	India	Haryana	Elite Line	Spring	Semi-prostrate	Intermediate	Six row	Awned	Intermediate	Hulled	White	Nil	135.17	90.02	68.15	3.57	128.16	11.61	25.44	114.29
427	IC0247853	India	Haryana	Elite Line	Spring	Semi-prostrate	Good	Six row	Awned	Intermediate	Hulled	White	Low	130.17	84.01	57.81	4.32	128.83	10.44	22.11	162.71
428	IC0247854	India	Haryana	Elite Line	Spring	Semi-prostrate	Good	Six row	Awned	Lax	Hulled	White	Nil	130.17	82.02	56.15	4.57	127.16	9.94	21.44	138.76
429	IC0247929	India	Haryana	Elite Line	Spring	Semi-prostrate	Intermediate	Six row	Awned	Dense	Hulled	White	High	126.77	88.82	33.75	4.52	115.5	10.24	22.51	19.77
430	IC0247954	India	Haryana	Elite Line	Spring	Semi-prostrate	Good	Six row	Awned	Lax	Hulled	White	Low	130.77	80.82	61.08	4.52	130.5	10.74	21.17	130.83
431	IC0258531	India	Uttar Pradesh	Landrace	Spring	Semi-prostrate	Intermediate	Six row	Awned	Dense	Hulless	White	Medium	141.17	107.42	61.75	3.13	105.48	9.21	28.64	44.87
432	IC0260293	India	Himachal Pradesh	Unknown	Spring	Prostrate	Good	Six row	Awned	Intermediate	Hulled	White	Nil	141.77	107.62	45.01	2.38	117.75	9.18	22.04	156.13
433	IC0260864	India	Delhi	Breeding Line	Spring	Semi-prostrate	Good	Six row	Scurs	Dense	hulless	White	High	134.17	86.02	81.61	2.84	128.79	9.4	34.24	86.18
434	IC0260881	India	Delhi	Breeding Line	Spring	Semi-prostrate	Good	Six row	Awned	Intermediate	hulless	White	High	134.17	113.02	55.61	2.7	130.02	7.8	26.24	97.61
435	IC0260928	India	Delhi	Breeding Line	Facultative	Semi-prostrate	Good	Six row	Awnleted	Dense	Hulled	White	High	119.57	86.22	33.81	3.9	84.93	8.24	21.57	54.88
436	IC0262237	India	Delhi	Breeding Line	Spring	Semi-prostrate	Good	Six row	Awned	Dense	Hulless	White	Nil	120.97	72.82	33.01	3.7	85.1	7.21	20.51	-23.12
437	IC0267460	India	Delhi	Breeding Line	Spring	Semi-prostrate	Good	Six row	Awned	Lax	Hulled	White	Nil	119.57	81.22	59.15	3.47	94.36	8.91	23.57	72.03
438	IC0278495	India	Haryana	Elite Line	Spring	Semi-prostrate	Good	Six row	Awned	Lax	Hulless	Blue	Low	135.77	88.62	41.88	3.69	134.08	7.61	20.11	126.03
439	IC0278523	India	Delhi	Breeding Line	Spring	Semi-prostrate	Good	Six row	Awned	Dense	Hulless	Blue	Nil	118.97	83.62	44.61	1.66	79.53	6.07	17.51	-18.76
440	IC0279058	India	Jammu and Kashmir	Elite Line	Spring	Semi-prostrate	Good	Six row	Awned	Dense	Hulless	White	Medium	120.97	78.82	30.85	3.18	80.73	7.52	17.17	-44.27
441	IC0279272	India	Delhi	Breeding Line	Spring	Semi-prostrate	Good	Six row	Awned	Intermediate	Hulled	White	Low	118.77	94.22	49.01	3.29	75.43	8.37	16.77	-49.66
442	IC0279278	India	Delhi	Breeding Line	Spring	Semi-prostrate	Good	Six row	Awned	Dense	Hulled	White	Nil	118.77	92.22	44.68	4	87.43	8.21	18.77	-12.52
443	IC0279649	India	Uttrakhand	Landrace	Spring	Semi-prostrate	Good	Six row	Awned	Dense	Hulless	Blue	Medium	123.77	84.62	39.35	4.21	131.58	10.49	17.71	124.01
444	IC0280359	India	Jammu and Kashmir	Landrace	Spring	Semi-prostrate	Good	Six row	Awned	Dense	Hulless	Purple	High	118.77	76.62	69.68	3.88	107.32	10.18	28.04	116.7
445	IC0280360	India	Jammu and Kashmir	Landrace	Spring	Semi-prostrate	Good	Six row	Awned	Intermediate	Hulless	Purple	High	118.77	88.62	46.01	3.68	118.85	8.68	22.71	96.41
446	IC0281576	India	Uttrakhand	Elite Line	Spring	Semi-prostrate	Good	Six row	Awned	Intermediate	Hulled	White	High	134.17	108.02	54.95	2.87	106.52	8.33	22.91	88.76
447	IC0283386	India	Delhi	Breeding Line	Spring	Semi-prostrate	Good	Six row	Awned	Intermediate	Hulled	White	Low	120.97	78.82	66.68	3.67	94.9	8.61	23.17	31.73
448	IC0303066	India	Haryana	Released Cultivar	Spring	Erect	Good	Two row	Awned	Dense	Hulled	White	Nil	135.77	112.62	25.35	6.25	136.32	8.69	20.11	205.8
449	IC0309865	India	Haryana	Genetic Stock	Spring	Prostrate	Good	Two row	Awned	Intermediate	Hulled	White	Nil	134.17	93.42	28.11	5.4	125.86	8.93	29.57	125.56
450	IC0311051	India	Himachal Pradesh	Elite Line	Spring	Semi-prostrate	Good	Six row	Awned	Dense	Hulless	White	Low	118.77	94.22	27.68	2.95	74.96	8.04	19.44	-45.66
451	IC0311052	India	Himachal Pradesh	Elite Line	Spring	Prostrate	Good	Six row	Awned	Dense	Hulless	White	Nil	114.77	79.61	52.68	4.48	119.52	8.62	25.71	66.87
452	IC0311054	India	Himachal Pradesh	Elite Line	Spring	Semi-prostrate	Good	Six row	Awned	Intermediate	Hulless	White	Nil	127.97	100.42	50.55	3.31	77.8	7.88	18.77	-61.75
453	IC0321974	India	Uttrakhand	Unknown	Spring	Semi-prostrate	Good	Six row	Awned	Lax	Hulled	White	Medium	136.97	104.02	70.48	3.72	139.36	6.31	28.64	23.25
454	IC0322010	India	Haryana	Elite Line	Spring	Semi-prostrate	Good	Six row	Awned	Lax	Hulled	White	Low	134.97	108.02	41.15	5.32	122.36	6.64	27.31	44.3
455	IC0325559	India	Uttrakhand	Unknown	Spring	Semi-prostrate	Good	Six row	Awned	Dense	Hulless	White	Low	135.77	106.62	53.68	3.04	142.78	7.22	22.37	102.87
456	IC0328647	India	Himachal Pradesh	Unknown	Spring	Semi-prostrate	Good	Two row	Awned	Dense	Hulless	Blue	Low	119.97	79.42	23.55	2.97	95.93	7.05	16.77	-51.18
457	IC0329135	India	Himachal Pradesh	Unknown	Spring	Semi-prostrate	Good	Six row	Awned	Dense	Hulled	White	Nil	123.97	88.42	27.21	2.2	96.66	7.38	16.77	-19.75
458	IC0329137	India	Himachal Pradesh	Unknown	Spring	Semi-prostrate	Good	Six row	Sessile hoods	Dense	Hulless	White	Nil	123.97	83.42	25.55	3.59	74.63	8.21	16.77	-51.18
459	IC0329138	India	Himachal Pradesh	Unknown	Spring	Semi-prostrate	Good	Six row	Awned	Dense	Hulled	White	Nil	119.97	88.42	18.55	4.01	73.06	5.21	12.77	-19.75
460	IC0329141	India	Himachal Pradesh	Unknown	Spring	Semi-prostrate	Good	Six row	Awned	Dense	hulled	White	Nil	119.57	89.22	21.81	3.89	122.59	7.47	17.31	122.64
461	IC0329142	India	Himachal Pradesh	Unknown	Spring	Semi-prostrate	Good	Six row	Awnleted	Lax	Hulless	White	Nil	132.77	95.62	61.68	2.31	115.68	6.35	25.37	93.84
462	IC0329544	India	Himachal Pradesh	Unknown	Facultative	Semi-prostrate	Good	Six row	Awnleted	Dense	Hulless	White	Nil	131.97	91.42	60.21	1.96	85.13	6.05	23.44	-14.03
463	IC0329956	India	Delhi	Unknown	Winter	Semi-prostrate	Good	Six row	Awned	Dense	Hulless	White	Nil	127.37	110.82	27.01	2.13	77.43	7.01	18.64	-35.66
464	IC0337362	India	Uttrakhand	Unknown	Spring	Semi-prostrate	Good	Six row	Awned	Dense	Hulled	White	High	127.77	91.61	33.35	4.08	127.58	8.29	17.71	76.58
465	IC0340267	India	Sikkim	Landrace	Spring	Semi-prostrate	Good	Six row	Awned	Dense	Hulless	Black	Nil	128.17	91.42	74.11	3.74	141.52	7.1	27.91	152.98
466	IC0355874	India	Uttrakhand	Elite Line	Spring	Semi-prostrate	Good	Six row	Awned	Dense	Hulled	White	High	128.77	92.61	64.35	3.42	126.35	8.65	19.71	130.58
467	IC0355879	India	Uttrakhand	Elite Line	Spring	Semi-prostrate	Good	Two row	Awned	Dense	Hulled	White	High	130.77	94.61	28.01	3.76	106.38	4.25	7.71	158.3
468	IC0356076	India	Uttrakhand	Landrace	Spring	Semi-prostrate	Good	Six row	Awned	Dense	Hulled	White	Medium	130.77	94.61	57.35	3.91	130.75	8.32	19.71	114.58
469	IC0356080	India	Uttrakhand	Landrace	Spring	Semi-prostrate	Good	Six row	Awned	Dense	Hulled	Black	Medium	128.77	92.61	63.35	3.03	127.92	6.95	19.71	126.87
470	IC0356082	India	Uttrakhand	Landrace	Spring	Semi-prostrate	Good	Six row	Scurs	Dense	Hulled	White	Nil	137.77	111.62	34.68	3.53	139.72	8.24	21.71	98.3
471	IC0356096	India	Uttrakhand	Landrace	Spring	Semi-prostrate	Good	Six row	Awned	Intermediate	Hulled	White	Medium	135.77	111.62	67.35	4.42	133.58	7.99	19.71	107.73
472	IC0356100	India	Uttrakhand	Landrace	Spring	Semi-prostrate	Good	Six row	Scurs	Intermediate	Hulled	Black	Nil	128.77	103.61	51.01	3.14	126.38	7.02	20.37	124.01
473	IC0356109	India	Uttrakhand	Landrace	Spring	Semi-prostrate	Good	Six row	Scurs	Dense	Hulled	Black	Low	135.77	111.62	51.35	2.97	145.52	4.69	13.71	91.44
474	IC0356128	India	Delhi	Breeding Line	Spring	Semi-prostrate	Good	Six row	Awned	Intermediate	Hulled	White	Nil	122.77	94.22	42.68	2	83.6	6.04	14.11	1.48
475	IC0356156	India	Delhi	Breeding Line	Spring	Semi-prostrate	Good	Six row	Awned	Intermediate	Hulled	White	Low	126.77	92.22	60.01	2.92	97.4	7.71	18.11	17.2
476	IC0356175	India	Delhi	Breeding Line	Spring	Semi-prostrate	Good	Six row	Awned	Dense	Hulled	White	Low	118.77	83.22	51.68	3.75	90.1	7.21	18.77	-23.66
477	IC0356211	India	Delhi	Breeding Line	Spring	Semi-prostrate	Good	Six row	Awnleted	Intermediate	Hulled	White	Nil	118.77	94.22	44.35	2.49	91.7	7.11	20.77	11.2
478	IC0356250	India	Delhi	Breeding Line	Spring	Semi-prostrate	Intermediate	Six row	Awned	Lax	Hulled	White	Nil	118.77	94.22	42.01	2.69	91.53	7.21	16.77	-12.52
479	IC0356291	India	Delhi	Breeding Line	Spring	Semi-prostrate	Intermediate	Six row	Awned	Intermediate	Hulled	White	Nil	122.77	92.22	53.35	4.22	85.1	8.87	22.11	14.34
480	IC0356294	India	Delhi	Breeding Line	Spring	Semi-prostrate	Good	Six row	Awned	Intermediate	Hulled	White	Nil	122.77	92.22	55.01	4.4	85.7	9.71	22.77	6.34
481	IC0356308	India	Delhi	Breeding Line	Spring	Semi-prostrate	Good	Six row	Awned	Intermediate	Hulled	White	Nil	118.77	87.22	52.68	3.18	93.46	7.37	17.44	14.34
482	IC0361641	India	Himachal Pradesh	Elite Line	Facultative	Semi-prostrate	Good	Six row	Awned	Intermediate	Hulled	White	Nil	127.97	100.42	33.55	2.47	90.1	8.55	18.44	-8.32
483	IC0361913	India	Himachal Pradesh	Elite Line	Spring	Semi-prostrate	Good	Six row	Awned	Dense	Hulled	White	Nil	123.97	73.42	57.88	5.17	76.7	8.21	24.11	37.4
484	IC0362256	India	Uttrakhand	Traditional Cultivar	Spring	Semi-prostrate	Good	Six row	Awned	Dense	Hulled	White	Medium	136.77	111.61	63.01	3.87	146.95	7.59	19.71	120.3
485	IC0369432	India	Uttar Pradesh	Landrace	Spring	Semi-prostrate	Intermediate	Six row	Awned	Intermediate	Hulled	White	High	119.17	86.02	46.95	4.08	125.59	7.07	20.24	169.04
486	IC0372268	India	Assam	Landrace	Facultative	Semi-prostrate	Good	Six row	Elevated hoods	Dense	Hulless	White	Nil	143.17	120.42	37.45	2.99	116.76	4.93	21.24	52.13
487	IC0380989	India	Himachal Pradesh	Unknown	Spring	Semi-prostrate	Good	Six row	Awned	Dense	Hulless	Blue	Nil	127.97	88.42	20.55	2.57	85.6	8.05	21.44	-57.46
488	IC0380990	India	Himachal Pradesh	Unknown	Spring	Semi-prostrate	Good	Six row	Elevated hoods	Dense	Hulless	White	Nil	127.97	97.42	38.55	3.99	90.76	7.38	22.11	-44.32
489	IC0381086	India	Himachal Pradesh	Landrace	Winter	Prostrate	Good	Six row	Awned	Intermediate	Hulled	White	High	141.17	120.42	54.45	3.36	128.26	9.43	21.91	49.27
490	IC0381122	India	Himachal Pradesh	Elite Line	Spring	Semi-prostrate	Good	Two row	Awned	Intermediate	Hulled	White	Nil	123.97	90.42	29.55	4.08	97.7	12.38	29.44	5.97
491	IC0381131	India	Himachal Pradesh	Elite Line	Spring	Semi-prostrate	Good	Six row	Elevated hoods	Dense	Hulless	Blue	Nil	131.97	100.42	20.88	2.93	89.76	6.55	15.44	-65.75
492	IC0381153	India	Himachal Pradesh	Elite Line	Facultative	Semi-prostrate	Good	Six row	Awned	Dense	Hulled	White	Nil	131.97	101.42	45.05	2.82	90.2	9.05	19.44	-48.32
493	IC0382707	India	Himachal Pradesh	Elite Line	Spring	Semi-prostrate	Intermediate	Six row	Awned	Dense	Hulless	Blue	Nil	123.97	88.42	23.21	4.36	104.46	7.55	22.11	-51.18
494	IC0382708	India	Himachal Pradesh	Elite Line	Spring	Semi-prostrate	Good	Six row	Awned	Dense	Hulless	Blue	Low	119.97	79.42	45.55	3.67	91.3	8.96	24.44	-36.89
495	IC0383651	India	Uttrakhand	Elite Line	Spring	Semi-prostrate	Good	Six row	Awnleted	Dense	Hulled	White	Low	134.17	113.02	76.95	4.38	122.22	8.13	36.24	129.9
496	IC0393134	India	Uttrakhand	Elite Line	Spring	Erect	Good	Six row	Scurs	Dense	Hulled	Black	Medium	135.77	106.61	72.35	2.94	137.85	6.29	20.71	126.87
497	IC0393154	India	Uttrakhand	Elite Line	Spring	Erect	Intermediate	Six row	Scurs	Dense	Hulled	Black	Low	135.77	106.61	66.35	3.07	136.08	9.69	20.37	142.58
498	IC0393856	India	Delhi	Released Cultivar	Spring	Semi-prostrate	Good	Six row	Awned	Intermediate	Hulled	White	Medium	115.37	75.82	22.01	4.2	106.76	4.77	9.97	70.05
499	IC0393950	India	Jammu and Kashmir	Elite Line	Spring	Semi-prostrate	Good	Six row	Awned	Dense	Hulless	White	High	111.97	83.42	30.55	3.71	81.66	6.35	13.44	-8.32
500	IC0393955	India	Jammu and Kashmir	Elite Line	Spring	Semi-prostrate	Good	Six row	Awned	Dense	Hulless	White	Medium	123.77	85.62	24.68	5.08	110.28	5.01	16.04	109.27
501	IC0393960	India	Jammu and Kashmir	Elite Line	Spring	Semi-prostrate	Good	Six row	Awned	Dense	Hulless	Blue	Medium	119.97	79.42	49.88	3.4	84.73	8.38	17.44	-34.03
502	IC0393966	India	Jammu and Kashmir	Elite Line	Spring	Erect	Good	Six row	Awned	Intermediate	Hulless	White	Low	125.77	91.62	27.68	5.16	101.45	7.91	18.71	93.56
503	IC0393973	India	Jammu and Kashmir	Elite Line	Spring	Semi-prostrate	Good	Six row	Awned	Intermediate	Hulless	Blue	Low	122.77	85.62	27.35	3.65	88.38	7.01	18.04	148.13
504	IC0393979	India	Jammu and Kashmir	Elite Line	Spring	Semi-prostrate	Good	Six row	Awnleted	Dense	Hulless	White	Medium	119.97	90.42	20.21	3.94	84.7	7.38	17.44	-36.89
505	IC0393991	India	Jammu and Kashmir	Elite Line	Spring	Erect	Intermediate	Six row	Awned	Dense	Hulless	White	High	121.77	76.62	48.01	4.79	90.48	6.85	26.04	110.41
506	IC0393993	India	Jammu and Kashmir	Elite Line	Spring	Semi-prostrate	Good	Six row	Awned	Dense	Hulless	Blue	Low	117.17	92.62	16.38	4.78	77.46	5.74	13.84	-14.32
507	IC0393994	India	Jammu and Kashmir	Elite Line	Spring	Erect	Good	Six row	Awned	Dense	Hulless	White	Medium	121.77	76.62	33.68	4.82	93.55	9.35	26.71	82.98
508	IC0396072	India	Unknown	Unknown	Spring	Semi-prostrate	Good	Six row	Awned	Lax	Hulled	White	High	123.17	86.02	42.95	4.95	123.82	7.9	18.24	194.18
509	IC0396994	India	Rajasthan	Landrace	Spring	Semi-prostrate	Good	Six row	Awned	Intermediate	Hulled	White	High	126.17	85.42	55.08	5	124.61	8.81	20.64	152.3
510	IC0397017	India	Rajasthan	Landrace	Spring	Semi-prostrate	Good	Six row	Awned	Intermediate	Hulled	White	High	129.17	91.42	40.78	4.46	114.16	8.27	17.91	139.27
511	IC0405269	India	Haryana	Genetic Stock	Spring	Semi-prostrate	Intermediate	Six row	Awned	Intermediate	Hulled	White	Nil	126.17	85.42	47.11	6.46	119.36	12.43	29.91	46.98
512	IC0405273	India	Haryana	Genetic Stock	Spring	Erect	Good	Six row	Awned	Intermediate	Hulled	White	Low	126.17	85.42	57.11	3.23	106.19	7.77	22.57	127.84
513	IC0406537	India	Uttrakhand	Elite Line	Spring	Semi-prostrate	Good	Six row	Awnleted	Dense	Hulled	White	High	135.77	106.62	58.68	3.53	126.55	7.15	25.04	101.73
514	IC0406567	India	Uttrakhand	Elite Line	Spring	Semi-prostrate	Good	Six row	Awned	Dense	Hulless	White	High	136.17	95.42	57.41	1.88	110.04	6.78	23.97	50.3
515	IC0406568	India	Uttrakhand	Elite Line	Spring	Semi-prostrate	Good	Six row	Awned	Dense	Hulless	White	Medium	136.17	95.42	62.75	2.91	125.14	6.58	25.31	66.87
516	IC0406569	India	Uttrakhand	Elite Line	Spring	Semi-prostrate	Good	Six row	Awned	Dense	Hulless	White	Nil	136.17	95.42	58.75	3	124.21	6.21	22.64	77.73
517	IC0406570	India	Uttrakhand	Elite Line	Spring	Semi-prostrate	Good	Six row	Awned	Dense	Hulless	White	Medium	136.17	95.42	56.41	2.33	113.44	6.71	23.31	72.01
518	IC0410036	India	Uttar Pradesh	Released Cultivar	Spring	Erect	Good	Six row	Awned	Intermediate	Hulled	White	High	119.17	86.02	49.95	3.68	116.29	7.6	20.91	161.61
519	IC0411585	India	Haryana	Breeding Line	Spring	Semi-prostrate	Good	Six row	Awned	Lax	Hulless	White	Nil	120.77	94.62	55.55	4.01	131.74	7.78	22.77	82.09
520	IC0415348	India	Himachal Pradesh	Unknown	Spring	Semi-prostrate	Good	Six row	Awned	Intermediate	Hulled	White	Medium	135.57	107.22	28.81	5.07	117.99	10.77	23.31	112.64
521	IC0420720	India	Jammu and Kashmir	Landrace	Spring	Semi-prostrate	Good	Six row	Awned	Intermediate	Hulless	White	Medium	107.17	75.62	20.55	2.17	76.1	6.74	14.51	-42.32
522	IC0420743	India	Jammu and Kashmir	Landrace	Spring	Semi-prostrate	Good	Six row	Awned	Dense	Hulless	White	Low	117.17	92.62	17.88	4.09	65.56	4.74	12.51	-57.18
523	IC0421912	India	Himachal Pradesh	Elite Line	Spring	Semi-prostrate	Good	Six row	Awned	Intermediate	Hulled	White	Medium	127.57	93.22	69.48	4.31	114.02	11.97	30.64	169.78
524	IC0427204	India	Himachal Pradesh	Elite Line	Spring	Semi-prostrate	Good	Six row	Awned	Intermediate	Hulled	White	Low	130.57	95.22	72.81	3.5	112.62	9.93	24.64	124.07
525	IC0430088	India	Haryana	Elite Line	Spring	Semi-prostrate	Good	Six row	Awned	Lax	Hulless	White	Nil	138.97	108.02	28.15	4.82	117.03	5.47	21.31	-24.65
526	IC0430091	India	Haryana	Elite Line	Spring	Erect	Good	Six row	Awned	Lax	Hulled	White	Nil	128.97	84.02	73.15	4.36	142.36	9.14	27.97	165.35
527	IC0430092	India	Haryana	Elite Line	Spring	Semi-prostrate	Good	Six row	Awned	Lax	Hulless	Purple	Nil	140.97	102.02	29.81	5.07	132.03	8.81	25.97	-29.65
528	IC0437959	India	Haryana	Breeding Line	Spring	Semi-prostrate	Good	Six row	Awned	Lax	Hulled	White	Low	135.77	106.62	65.21	4.08	145.74	9.45	25.44	118.14
529	IC0437984	India	Haryana	Breeding Line	Spring	Erect	Good	Six row	Awned	Lax	Hulled	White	High	135.77	94.62	50.21	5.08	113.41	9.61	24.77	157.35
530	IC0437995	India	Haryana	Breeding Line	Spring	Erect	Good	Six row	Awned	Intermediate	Hulled	White	Medium	135.77	94.62	38.21	5.67	125.08	7.45	16.77	106.82
531	IC0438083	India	Haryana	Breeding Line	Spring	Semi-prostrate	Good	Six row	Awned	Lax	Hulled	White	Medium	135.77	112.62	49.88	3.54	119.08	8.61	20.11	111.03
532	IC0438103	India	Haryana	Breeding Line	Spring	Semi-prostrate	Good	Two row	Awned	Lax	Hulless	Purple	Medium	135.77	106.62	22.55	4.32	120.74	9.61	28.11	68.4
533	IC0438107	India	Haryana	Breeding Line	Spring	Semi-prostrate	Good	Six row	Awnleted	Lax	Hulless	White	Low	135.77	112.62	70.88	2.87	154.08	7.61	28.11	105.51
534	IC0438118	India	Haryana	Breeding Line	Spring	Semi-prostrate	Good	Six row	Awned	Dense	Hulled	White	High	135.77	94.62	52.21	4.57	117.41	11.61	21.44	63.14
535	IC0438123	India	Jammu and Kashmir	Unknown	Spring	Semi-prostrate	Good	Six row	Awned	Lax	Hulless	White	High	130.77	94.62	47.55	3.98	122.41	9.61	26.11	62.88
536	IC0438211	India	Haryana	Breeding Line	Spring	Semi-prostrate	Good	Six row	Awnleted	Lax	Hulled	White	Medium	135.77	112.62	70.21	3.85	130.74	10.45	32.11	165.51
537	IC0438233	India	Haryana	Breeding Line	Spring	Erect	Good	Six row	Awnleted	Lax	Hulled	White	Low	135.77	106.62	68.21	4.85	141.74	6.95	32.77	138.93
538	IC0438289	India	Haryana	Breeding Line	Spring	Semi-prostrate	Good	Two row	Awned	Dense	Hulled	White	High	131.77	112.62	39.55	2.97	109.41	10.28	22.11	41.03
539	IC0444086	India	Uttrakhand	Traditional Cultivar	Spring	Prostrate	Intermediate	Six row	Awned	Dense	Hulless	White	Medium	127.77	92.61	36.01	2.53	117.18	7.59	20.37	80.01
540	IC0444101	India	Uttrakhand	Traditional Cultivar	Spring	Prostrate	Good	Six row	Awned	Dense	Hulled	White	Nil	130.77	94.62	65.68	4.35	143.72	10.59	24.37	102.58
541	IC0444235	India	Uttrakhand	Elite Line	Spring	Semi-prostrate	Good	Six row	Scurs	Dense	Hulled	Black	Nil	134.17	113.02	76.28	2.88	121.96	7.9	32.91	166.76
542	IC0444245	India	Uttrakhand	Elite Line	Spring	Erect	Good	Six row	Elevated hoods	Dense	Hulless	White	High	135.77	92.61	57.01	3.31	131.85	7.82	23.04	98.3
543	IC0445565	India	Delhi	Elite Line	Spring	Semi-prostrate	Good	Six row	Awned	Dense	Hulless	White	Nil	119.97	90.42	69.55	4.76	84.1	8.55	19.44	-19.75
544	IC0445568	India	Delhi	Elite Line	Spring	Semi-prostrate	Good	Two row	Awned	Dense	Hulless	White	Nil	119.97	79.42	59.21	3.62	87.16	8.55	25.44	-6.6
545	IC0445575	India	Delhi	Elite Line	Spring	Semi-prostrate	Intermediate	Six row	Awned	Dense	Hulless	White	Nil	123.97	90.42	65.88	3.39	96.6	9.05	23.44	-19.75
546	IC0445587	India	Delhi	Elite Line	Spring	Semi-prostrate	Intermediate	Six row	Awnleted	Dense	Hulled	White	Nil	131.97	100.42	38.21	5.08	84.66	6.88	18.77	-50.6
547	IC0445764	India	Haryana	Elite Line	Spring	Erect	Good	Six row	Awned	Lax	hulled	White	Nil	140.97	96.02	38.15	3.82	132.03	6.31	17.31	151.4
548	IC0445766	India	Haryana	Elite Line	Spring	Erect	Good	Six row	Awned	Lax	Hulless	White	Nil	127.97	90.02	49.15	3.57	117.36	7.31	23.31	114.3
549	IC0445784	India	Haryana	Elite Line	Spring	Erect	Good	Six row	Awned	Intermediate	Hulled	White	Nil	127.97	90.02	56.81	4.71	127.03	11.14	27.97	58.51
550	IC0445785	India	Haryana	Elite Line	Spring	Erect	Good	Six row	Awned	Dense	Hulless	White	Low	128.97	90.02	25.81	4.46	117.03	7.97	20.64	53.51
551	IC0445789	India	Haryana	Elite Line	Spring	Erect	Good	Six row	Awned	Lax	Hulless	White	Low	118.97	84.02	49.48	4.84	117.03	7.14	25.97	47.46
552	IC0445790	India	Haryana	Elite Line	Spring	Erect	Good	Six row	Awned	Dense	hulled	White	High	128.97	84.02	44.48	4.2	130.36	7.64	23.31	69.04
553	IC0445791	India	Haryana	Elite Line	Spring	Erect	Good	Two row	Awned	Lax	Hulless	White	High	125.97	90.02	45.81	3.74	117.03	5.64	23.31	-13.07
554	IC0445793	India	Haryana	Elite Line	Spring	Semi-prostrate	Good	Two row	Awned	Lax	Hulless	White	High	118.97	90.02	27.15	3.11	118.7	6.97	23.31	42.19
555	IC0445796	India	Haryana	Elite Line	Spring	Semi-prostrate	Good	Six row	Awned	Lax	Hulless	White	Medium	118.97	71.02	32.48	4.77	118.7	8.14	21.31	3.77
556	IC0445797	India	Haryana	Elite Line	Spring	Erect	Good	Six row	Awned	Lax	Hulless	White	High	118.97	71.02	41.48	1.77	119.7	9.31	24.64	2.46
557	IC0445800	India	Haryana	Elite Line	Spring	Semi-prostrate	Good	Six row	Awned	Lax	Hulless	Red	Nil	118.97	90.02	57.48	3.12	92.03	9.31	26.64	-28.07
558	IC0445801	India	Haryana	Elite Line	Spring	Semi-prostrate	Good	Six row	Awned	Lax	Hulless	Red	Nil	118.97	71.02	71.48	4	123.7	9.47	29.31	0.88
559	IC0445805	India	Haryana	Elite Line	Spring	Erect	Good	Six row	Awned	Lax	Hulless	Blue	Medium	128.97	84.02	44.81	4.01	107.03	7.64	23.31	41.14
560	IC0445809	India	Haryana	Elite Line	Spring	Semi-prostrate	Good	Two row	Awned	Lax	Hulless	White	Nil	129.97	84.02	52.48	3.38	127.03	8.81	27.64	20.35
561	IC0445811	India	Haryana	Elite Line	Spring	Erect	Good	Six row	Awned	Dense	hulless	White	Low	138.97	90.02	60.48	4.82	125.36	9.47	24.64	7.19
562	IC0445819	India	Haryana	Elite Line	Spring	Semi-prostrate	Good	Six row	Awned	Lax	Hulless	White	Low	136.97	90.02	48.15	3.22	105.36	6.64	23.97	0.09
563	IC0445820	India	Haryana	Elite Line	Spring	Erect	Good	Six row	Awned	Lax	Hulless	White	Medium	118.97	90.02	50.48	2.21	137.03	4.14	21.31	-2.81
564	IC0445822	India	Haryana	Elite Line	Spring	Semi-prostrate	Good	Two row	Awned	Lax	Hulless	White	Nil	130.97	96.02	30.81	5.28	137.03	7.97	35.31	85.09
565	IC0445830	India	Haryana	Elite Line	Spring	Erect	Good	Two row	Awned	Lax	Hulled	White	High	129.97	90.02	29.81	6.25	112.03	9.31	29.97	58.25
566	IC0445843	India	Haryana	Elite Line	Spring	Erect	Good	Two row	Awned	Intermediate	Hulled	White	Low	127.97	90.02	24.81	5.06	118.7	7.47	24.64	116.14
567	IC0445888	India	Haryana	Breeding Line	Spring	Erect	Good	Six row	Awned	Lax	Hulled	White	Nil	111.97	68.62	63.81	3.36	115.96	7.66	23.31	258.07
568	IC0445899	India	Haryana	Breeding Line	Spring	Erect	Good	Six row	Awned	Lax	Hulled	White	Medium	127.97	87.61	42.15	5.65	136.96	6.16	21.31	165.96
569	IC0445900	India	Haryana	Breeding Line	Spring	Erect	Good	Two row	Awned	Lax	Hulled	White	Low	123.97	87.61	18.81	4.11	125.96	9.16	25.31	178.07
570	IC0445901	India	Haryana	Breeding Line	Spring	Erect	Good	Six row	Awned	Intermediate	Hulled	White	Medium	127.97	81.62	14.81	3.4	109.3	6.5	14.64	209.38
571	IC0445912	India	Haryana	Breeding Line	Spring	Semi-prostrate	Good	Two row	Awned	Lax	Hulled	White	Nil	136.97	95.61	42.48	2.86	129.3	6.3	21.31	118.86
572	IC0445921	India	Haryana	Breeding Line	Spring	Erect	Good	Six row	Awned	Lax	Hulled	White	High	123.97	87.62	56.48	3.22	129.3	6.16	21.97	130.44
573	IC0445931	India	Haryana	Breeding Line	Spring	Semi-prostrate	Good	Six row	Awned	Lax	Hulled	White	Nil	134.97	98.62	25.81	4.72	94.3	4.5	13.97	7.28
574	IC0445933	India	Haryana	Breeding Line	Spring	Erect	Good	Six row	Awned	Lax	Hulled	White	Medium	123.97	98.62	32.48	3.78	101.96	4.5	13.97	23.07
575	IC0445947	India	Haryana	Breeding Line	Spring	Erect	Good	Six row	Awned	Lax	Hulled	White	Nil	123.97	87.61	36.81	3.68	139.3	8.5	23.31	125.96
576	IC0445973	India	Haryana	Breeding Line	Spring	Semi-prostrate	Good	Two row	Awned	Lax	Hulled	White	Low	138.97	81.62	28.81	5.48	142.63	11.16	33.97	44.91
577	IC0445983	India	Haryana	Breeding Line	Spring	Semi-prostrate	Good	Two row	Awned	Lax	Hulled	White	Medium	136.97	81.62	61.81	4.29	134.3	10.33	23.31	88.33
578	IC0446019	India	Haryana	Breeding Line	Spring	Erect	Good	Six row	Awned	Dense	Hulled	White	Medium	127.97	87.62	54.81	4.15	132.63	9.66	22.64	105.44
579	IC0446020	India	Haryana	Breeding Line	Spring	Erect	Good	Six row	Awned	Dense	Hulled	White	High	126.97	87.61	30.48	2.76	129.3	6.83	14.64	156.75
580	IC0446037	India	Haryana	Breeding Line	Spring	Semi-prostrate	Good	Six row	Awned	Dense	Hulled	White	High	136.97	87.62	22.15	3.58	136.63	7.33	15.97	130.44
581	IC0446039	India	Haryana	Breeding Line	Spring	Semi-prostrate	Good	Six row	Awned	Lax	Hulled	White	High	136.97	87.62	51.15	4.39	126.96	8.33	21.31	91.23
582	IC0446046	India	Haryana	Breeding Line	Spring	Semi-prostrate	Good	Six row	Awned	Dense	Hulled	White	High	136.97	87.62	43.81	4.44	141.96	9.16	19.31	142.54
583	IC0446105	India	Haryana	Breeding Line	Spring	Semi-prostrate	Good	Six row	Awned	Lax	Hulled	White	High	134.97	83.02	24.55	4.32	106.3	5.65	12.37	53.33
584	IC0446117	India	Haryana	Breeding Line	Spring	Erect	Good	Six row	Awned	Dense	Hulled	White	Medium	136.97	89.02	39.88	4.23	140.3	8.65	18.37	162.8
585	IC0446132	India	Haryana	Breeding Line	Spring	Semi-prostrate	Good	Two row	Awned	Dense	Hulled	White	Nil	129.97	97.02	22.88	4.9	140.96	9.81	29.04	45.17
586	IC0446135	India	Haryana	Breeding Line	Spring	Semi-prostrate	Good	Two row	Awned	Lax	Hulled	White	High	138.97	89.02	25.55	4.47	120.96	9.31	27.71	12.54
587	IC0446154	India	Haryana	Breeding Line	Spring	Semi-prostrate	Good	Six row	Awned	Lax	Hulled	White	Low	136.97	89.02	48.21	3.73	128.63	7.48	19.71	100.17
588	IC0446171	India	Haryana	Breeding Line	Spring	Erect	Good	Six row	Awned	Intermediate	Hulled	White	Low	131.97	89.02	65.21	4.08	145.3	10.98	24.37	130.7
589	IC0446175	India	Haryana	Breeding Line	Spring	Erect	Intermediate	Six row	Awned	Lax	Hulled	White	Nil	131.97	89.02	53.88	3.28	136.3	8.15	19.04	124.65
590	IC0446178	India	Haryana	Breeding Line	Spring	Erect	Intermediate	Six row	Awned	Lax	Hulled	White	Medium	127.97	89.02	60.55	4.32	135.96	9.31	26.37	112.54
591	IC0446202	India	Haryana	Breeding Line	Spring	Erect	Good	Six row	Awned	Dense	Hulled	White	Nil	123.97	89.02	56.21	3.67	143.63	9.48	23.04	95.96
592	IC0446203	India	Haryana	Breeding Line	Spring	Erect	Good	Six row	Awned	Dense	Hulled	White	Low	123.97	89.02	53.88	3.77	136.96	11.81	25.71	125.7
593	IC0446219	India	Haryana	Breeding Line	Spring	Semi-prostrate	Good	Six row	Awned	Intermediate	Hulled	White	High	136.97	89.02	44.55	3.58	135.3	8.81	19.71	96.75
594	IC0446224	India	Haryana	Breeding Line	Spring	Erect	Intermediate	Six row	Awned	Dense	Hulled	White	Low	131.97	83.02	45.55	4.66	128.63	9.98	21.04	193.07
595	IC0446243	India	Haryana	Breeding Line	Spring	Semi-prostrate	Good	Six row	Awned	Dense	Hulled	White	Medium	135.37	85.42	31.95	4.06	144.74	5.98	11.44	58.43
596	IC0446302	India	Haryana	Breeding Line	Spring	Erect	Good	Six row	Awned	Intermediate	Hulled	White	Medium	135.37	85.42	54.28	4.05	147.4	9.81	22.11	116.32
597	IC0447107	India	Meghalaya	Unknown	Spring	Prostrate	Good	Six row	Awnleted	Intermediate	Hulless	White	Low	146.17	117.82	32.15	2.63	98.3	7.02	22.77	54.41
598	IC0449196	India	Himachal Pradesh	Elite Line	Spring	Semi-prostrate	Good	Six row	Elevated hoods	Dense	Hulless	White	Low	125.77	107.62	41.68	4.33	112.58	7.91	24.04	94.13
599	IC0481704	India	Delhi	Breeding Line	Spring	Semi-prostrate	Good	Two row	Scurs	Intermediate	Hulless	White	Nil	124.97	89.82	20.35	3.8	100.33	8.94	21.84	-34.55
600	IC0532979	India	Delhi	Released Cultivar	Spring	Semi-prostrate	Good	Two row	Awned	Intermediate	Hulless	Red	Medium	126.57	88.22	24.81	4.37	83.7	9.04	14.24	33.74
601	IC0532982	India	Delhi	Released Cultivar	Spring	Erect	Good	Six row	Awned	Intermediate	Hulless	White	Medium	116.57	71.22	34.81	2.38	84.4	3.44	8.91	-11.69
602	IC0532985	India	Delhi	Traditional Cultivar	Spring	Semi-prostrate	Good	Two row	Awned	Intermediate	Hulless	Red	Medium	126.57	81.22	25.15	3.78	89.03	10.11	16.91	35.46
603	IC0533041	India	Haryana	Elite Line	Spring	Erect	Good	Six row	Awned	Dense	Hulled	White	High	123.17	83.42	18.45	5.47	102.82	5.1	16.57	112.98
604	IC0533042	India	Punjab	Landrace	Spring	Semi-prostrate	Intermediate	Two row	Awned	Dense	Hulled	Black	Nil	141.17	94.82	19.48	4.43	123.36	9.69	23.44	77.27
605	IC0533053	India	Haryana	Elite Line	Spring	Semi-prostrate	Good	Six row	Awned	Intermediate	Hulless	White	Nil	116.37	81.82	54.15	2.76	103.36	10.01	25.17	96.58
606	IC0533057	India	Haryana	Elite Line	Spring	Prostrate	Good	Six row	Awned	Lax	Hulless	White	Medium	116.37	81.82	53.81	2.55	86.36	9.01	24.51	142.11
607	IC0533058	India	Haryana	Elite Line	Spring	Semi-prostrate	Good	Six row	Awned	Lax	Hulless	White	Nil	116.37	81.82	52.81	3.8	113.36	10.17	26.51	213.16
608	IC0533082	India	Haryana	Elite Line	Spring	Semi-prostrate	Good	Six row	Awned	Lax	Hulled	White	Nil	137.37	88.82	39.48	3.22	118.36	8.01	20.51	107.9
609	IC0533083	India	Haryana	Elite Line	Spring	Semi-prostrate	Intermediate	Six row	Awned	Lax	Hulless	White	Nil	134.37	81.82	72.81	4.18	116.7	10.01	29.17	163.95
610	IC0533091	India	Haryana	Elite Line	Spring	Semi-prostrate	Good	Six row	Awned	Dense	Hulled	White	Medium	131.37	88.82	57.15	4.37	136.03	10.67	24.51	108.69
611	IC0533152	India	Delhi	Breeding Line	Spring	Semi-prostrate	Good	Six row	Awned	Dense	Hulled	White	Medium	118.37	76.62	24.35	4.22	130.1	9.47	25.17	189.27
612	IC0533161	India	Delhi	Breeding Line	Spring	Semi-prostrate	Good	Six row	Awnleted	Intermediate	Hulless	Blue	Low	130.17	85.81	23.81	4.23	117.66	8.85	24.77	75.27
613	IC0533166	India	Delhi	Breeding Line	Spring	Semi-prostrate	Good	Six row	Awned	Dense	Hulless	White	High	130.17	87.81	25.48	5.58	120.23	7.52	19.44	75.56
614	IC0533175	India	Delhi	Breeding Line	Spring	Semi-prostrate	Good	Six row	Awned	Dense	Hulless	White	Low	139.17	88.82	21.81	4.07	119.96	8.52	29.44	65.27
615	IC0533176	India	Delhi	Breeding Line	Spring	Semi-prostrate	Good	Six row	Awned	Intermediate	Hulless	White	Low	139.17	88.82	29.81	4.36	117.66	7.85	22.11	93.84
616	IC0533192	India	Delhi	Breeding Line	Spring	Semi-prostrate	Intermediate	Six row	Awned	Dense	Hulless	White	Low	139.17	94.82	34.48	4.18	119.93	10.35	32.77	80.98
617	IC0533195	India	Delhi	Breeding Line	Facultative	Semi-prostrate	Good	Six row	Awned	Intermediate	Hulless	White	Medium	123.17	73.82	30.81	2.93	112.93	9.52	33.44	121.84
618	IC0533201	India	Delhi	Breeding Line	Spring	Semi-prostrate	Good	Two row	Awned	Dense	Hulled	White	Medium	132.37	88.62	21.85	4.39	125.66	11.61	22.17	146.98
619	IC0533209	India	Delhi	Breeding Line	Spring	Semi-prostrate	Good	Six row	Elevated hoods	Dense	Hulless	White	Nil	139.17	109.81	62.81	4.4	135.46	8.19	34.11	93.84
620	IC0533222	India	Delhi	Breeding Line	Facultative	Semi-prostrate	Good	Six row	Awned	Intermediate	Hulled	White	Medium	137.57	94.42	43.55	3.24	113.72	8.45	32.97	126.13
621	IC0533229	India	Delhi	Breeding Line	Facultative	Semi-prostrate	Good	Six row	Awned	Lax	Hulled	White	High	143.17	81.01	68.41	3.05	111.69	9.49	23.84	125.61
622	IC0533240	India	Delhi	Breeding Line	Spring	Semi-prostrate	Poor	Six row	Awned	Intermediate	Hulled	White	High	137.57	88.42	31.55	3.29	108.66	7.29	22.31	65.84
623	IC0533242	India	Delhi	Breeding Line	Spring	Semi-prostrate	Good	Six row	Awned	Intermediate	Hulled	White	Low	122.37	81.62	41.35	4.67	113.8	9.61	22.51	129.84
624	IC0533284	India	Delhi	Breeding Line	Spring	Semi-prostrate	Good	Six row	Awned	Intermediate	Hulled	White	Nil	139.37	81.62	52.35	4.32	119.5	9.04	21.84	177.84
625	IC0533288	India	Delhi	Breeding Line	Spring	Semi-prostrate	Good	Six row	Awned	Intermediate	Hulled	White	Low	135.17	82.02	53.75	4.64	129.96	7.99	27.84	152.18
626	IC0533302	India	Delhi	Breeding Line	Spring	Semi-prostrate	Good	Six row	Awned	Dense	Hulled	White	Nil	139.37	81.62	36.35	5.11	135.16	7.87	17.17	146.98
627	IC0533331	India	Delhi	Breeding Line	Spring	Semi-prostrate	Good	Six row	Awned	Intermediate	Hulled	White	High	128.57	87.42	51.21	4.71	116.46	10.05	36.31	111.84
628	IC0533338	India	Delhi	Breeding Line	Spring	Semi-prostrate	Good	Six row	Awned	Lax	Hulled	White	Nil	135.17	87.01	57.75	5.24	125.49	9.32	21.84	185.61
629	IC0533375	India	Delhi	Breeding Line	Winter	Semi-prostrate	Good	Six row	Awned	Intermediate	Hulled	White	Nil	142.57	110.42	51.55	2.56	105.62	10.32	34.97	81.84
630	IC0533379	India	Delhi	Breeding Line	Spring	Semi-prostrate	Good	Six row	Elevated hoods	Intermediate	Hulless	Blue	Nil	142.57	109.42	30.21	4.41	123.42	6.55	22.97	84.7
631	IC0533382	India	Delhi	Breeding Line	Spring	Semi-prostrate	Intermediate	Six row	Elevated hoods	Intermediate	Hulless	White	Nil	142.57	109.42	19.21	4.88	123.02	7.15	19.64	54.7
632	IC0533383	India	Delhi	Breeding Line	Spring	Semi-prostrate	Intermediate	Six row	Awned	Intermediate	Hulless	White	Nil	142.57	109.42	53.88	1.45	114.56	9.65	24.31	46.98
633	IC0533388	India	Delhi	Breeding Line	Spring	Semi-prostrate	Poor	Six row	Awnleted	Dense	Hulled	White	Nil	141.57	98.42	35.48	3.81	114.78	4.16	22.57	71.04
634	IC0533391	India	Delhi	Breeding Line	Spring	Semi-prostrate	Good	Six row	Awned	Dense	Hulless	White	Nil	135.37	81.62	13.85	4.24	115.66	7.07	15.84	130.13
635	IC0533395	India	Delhi	Breeding Line	Spring	Semi-prostrate	Intermediate	Six row	Awned	Dense	Hulled	White	Medium	137.57	94.42	22.55	3.77	112.39	4.99	25.64	113.84
636	IC0533409	India	Delhi	Breeding Line	Spring	Semi-prostrate	Good	Six row	Awned	Dense	Hulless	White	Nil	137.57	99.42	41.88	4.14	118.56	8.99	32.31	97.27
637	IC0533430	India	Delhi	Breeding Line	Spring	Semi-prostrate	Good	Six row	Awned	Dense	Hulled	White	Nil	139.37	91.62	51.68	3.47	130.16	9.44	23.17	129.27
638	IC0533457	India	Haryana	Elite Line	Spring	Semi-prostrate	Good	Six row	Awned	Lax	Hulless	Purple	Nil	134.97	102.02	43.15	4.89	122.03	7.81	22.64	-34.91
639	IC0541939	India	Haryana	Breeding Line	Spring	Erect	Good	Six row	Awned	Lax	Hulled	White	Low	135.37	91.42	79.28	3.97	150.07	10.98	26.77	98.16
640	IC0541955	India	Haryana	Breeding Line	Spring	Erect	Good	Six row	Awned	Dense	Hulled	White	High	135.37	85.42	52.61	4.22	127.4	9.65	20.77	154.21
641	IC0541956	India	Haryana	Breeding Line	Spring	Erect	Good	Six row	Awned	Lax	Hulled	White	High	135.37	91.42	42.28	3.6	135.74	8.98	18.11	91.85
642	IC0542131	India	Delhi	Breeding Line	Spring	Semi-prostrate	Good	Two row	Awned	Intermediate	Hulled	Black	Nil	117.17	85.62	19.88	5.05	90.53	5.91	20.51	34.82
643	IC0542140	India	Delhi	Elite Line	Spring	Semi-prostrate	Good	Two row	Awned	Intermediate	Hulled	White	Nil	129.17	103.62	48.55	2.68	90.38	6.91	19.17	-64.32
644	IC0542150	India	Delhi	Elite Line	Spring	Semi-prostrate	Good	Six row	Awned	Dense	Hulled	White	Low	125.17	103.62	38.21	1.88	76.96	7.07	15.84	-68.6
645	IC0542153	India	Delhi	Elite Line	Spring	Semi-prostrate	Intermediate	Two row	Awned	Dense	Hulled	White	Medium	117.17	97.62	26.21	3.6	71.86	7.41	21.84	-18.32
646	IC0542155	India	Delhi	Elite Line	Spring	Semi-prostrate	Intermediate	Six row	Awned	Intermediate	Hulless	White	Low	125.17	97.62	41.21	2.36	79.1	7.57	16.51	-21.75
647	IC0542156	India	Delhi	Elite Line	Facultative	Semi-prostrate	Good	Two row	Awned	Intermediate	Hulled	White	Nil	125.17	110.62	31.55	3.04	76.16	9.91	32.51	-45.46
648	IC0542161	India	Delhi	Elite Line	Spring	Semi-prostrate	Good	Six row	Awned	Intermediate	Hulled	White	Nil	125.17	97.62	59.21	2.37	101.36	7.91	20.51	28.54
649	IC0542181	India	Delhi	Elite Line	Spring	Semi-prostrate	Good	Two row	Awned	Intermediate	Hulled	White	Nil	117.17	81.62	24.88	4.65	81.46	6.74	23.84	2.82
650	IC0542196	India	Delhi	Elite Line	Spring	Semi-prostrate	Good	Six row	Awned	Intermediate	Hulled	White	Nil	117.17	81.62	28.88	5.14	101.63	7.07	18.51	28.54
651	IC0542197	India	Delhi	Elite Line	Spring	Semi-prostrate	Good	Six row	Awned	Intermediate	Hulless	White	Nil	100.17	68.62	23.88	4.63	85.7	6.41	17.17	-42.89
652	IC0542200	India	Delhi	Elite Line	Spring	Semi-prostrate	Good	Two row	Awned	Dense	Hulled	White	Nil	121.17	97.62	18.88	2.64	95.46	7.57	21.84	-28.6
653	IC0542209	India	Delhi	Elite Line	Spring	Semi-prostrate	Good	Two row	Awned	Intermediate	Hulless	White	Nil	117.17	81.62	26.55	4.44	90.93	8.74	25.84	-12.89
654	IC0547723	India	Delhi	Elite Line	Winter	Prostrate	Intermediate	Six row	Awned	Intermediate	Hulless	White	Nil	129.17	108.62	35.55	2.75	78.23	9.57	20.51	-57.18
655	IC0551180	India	Haryana	Breeding Line	Spring	Erect	Good	Two row	Awned	Lax	Hulled	White	Nil	135.77	112.62	64.01	3.16	122.32	9.52	25.11	140.01
656	IC0551198	India	Haryana	Breeding Line	Spring	Semi-prostrate	Good	Two row	Awned	Intermediate	Hulled	Black	Nil	135.77	94.62	37.01	5.04	124.66	10.19	32.11	212.11
657	IC0551222	India	Haryana	Breeding Line	Spring	Semi-prostrate	Good	Six row	Awned	Dense	Hulled	White	Low	135.77	88.62	55.68	5.38	149.66	11.02	25.44	163.43
658	IC0551232	India	Haryana	Breeding Line	Spring	Erect	Good	Six row	Awned	Dense	Hulled	White	Low	135.77	106.62	58.68	5.22	157.32	11.02	21.44	221.59
659	IC0551248	India	Haryana	Breeding Line	Spring	Erect	Good	Six row	Awned	Intermediate	Hulled	White	High	135.77	94.62	66.68	4.32	136.32	11.35	28.77	108.96
660	IC0551271	India	Haryana	Breeding Line	Spring	Semi-prostrate	Good	Six row	Awned	Lax	Hulled	White	Medium	135.77	94.62	57.01	5.2	135.32	10.35	22.11	217.38
661	IC0551288	India	Haryana	Breeding Line	Spring	Erect	Good	Six row	Awned	Intermediate	Hulled	White	High	135.77	88.62	44.68	3.86	157.99	10.35	22.77	184.22
662	IC0551295	India	Haryana	Breeding Line	Spring	Semi-prostrate	Good	Six row	Awned	Lax	Hulled	White	Nil	129.77	94.62	75.35	4.19	131.99	9.85	28.11	218.96
663	IC0551310	India	Haryana	Breeding Line	Spring	Erect	Good	Two row	Awned	Lax	Hulled	White	Nil	127.77	87.62	33.68	5.72	141.99	9.52	30.11	264.22
664	IC0551331	India	Haryana	Breeding Line	Spring	Erect	Good	Two row	Awned	Lax	Hulled	Black	Medium	135.77	106.62	30.01	5.62	142.99	11.52	32.11	164.48
665	IC0551332	India	Haryana	Breeding Line	Spring	Semi-prostrate	Good	Two row	Awned	Lax	Hulled	Black	Nil	135.77	106.62	33.68	5.56	129.66	8.52	29.44	197.9
666	IC0551334	India	Haryana	Breeding Line	Spring	Semi-prostrate	Good	Two row	Awned	Lax	Hulless	White	Nil	135.77	106.62	33.35	5.13	124.66	9.85	30.77	155.27
667	IC0551369	India	Haryana	Breeding Line	Spring	Semi-prostrate	Good	Six row	Awned	Lax	Hulled	White	Nil	135.77	106.62	56.01	3.91	134.66	8.69	23.44	120.27
668	IC0551371	India	Haryana	Breeding Line	Spring	Erect	Good	Two row	Awned	Dense	Hulled	White	Low	135.77	112.62	58.68	5.02	114.99	10.02	22.11	234.75
669	IC0551372	India	Haryana	Breeding Line	Spring	Erect	Good	Six row	Awned	Lax	Hulled	White	Nil	135.77	112.62	27.01	6.07	129.66	9.52	31.44	191.32
670	IC0553098	India	Uttrakhand	Elite Line	Spring	Semi-prostrate	Good	Six row	Awned	Intermediate	Hulled	White	Low	132.77	106.62	63.35	3.35	128.28	9.19	22.71	163.44
671	IC0553143	India	Uttrakhand	Landrace	Spring	Semi-prostrate	Good	Six row	Awned	Lax	Hulled	White	High	127.77	94.61	50.01	3.27	135.48	9.05	23.04	111.73
672	IC0564117	India	Uttrakhand	Landrace	Spring	Semi-prostrate	Good	Six row	Awned	Lax	Hulled	White	Nil	127.37	101.82	40.01	1.62	87.43	8.67	17.97	-18.52
673	IC0564132	India	Uttrakhand	Landrace	Spring	Semi-prostrate	Good	Six row	Awnleted	Intermediate	Hulled	White	Low	115.37	97.82	35.68	1.55	88.43	7.84	17.31	-1.38
674	IC0564142	India	Uttrakhand	Landrace	Spring	Semi-prostrate	Intermediate	Six row	Awned	Intermediate	Hulled	White	Medium	119.37	97.82	41.35	2.3	86.43	8.51	18.64	-21.38
675	IC0564152	India	Uttrakhand	Landrace	Spring	Semi-prostrate	Good	Six row	Awnleted	Dense	Hulled	White	Medium	119.37	97.82	55.18	2.31	84.43	7.59	20.64	-16.52
676	IC0589277	India	Uttrakhand	Landrace	Spring	Prostrate	Good	Six row	Awned	Intermediate	Hulled	White	Medium	135.77	106.62	41.01	3.52	118.15	7.79	19.04	111.73
677	IC0598245	India	Delhi	Breeding Line	Spring	Semi-prostrate	Good	Six row	Awned	Intermediate	Hulled	White	Nil	115.37	81.82	53.35	3.76	88.43	7.84	19.97	67.2
678	IC0617171	India	Haryana	Genetic Stock	Spring	Erect	Good	Six row	Awned	Intermediate	Hulled	White	Nil	123.57	76.22	66.15	4.95	109.29	9	26.97	236.07
